# Supplementary material for: Mechanisms of Huhuang decoction in treating diabetic wounds: a network pharmacological and experimental study
Source: Int J Med Sci. 2025 Mar 10;22(8):1811–24. doi: 10.7150/ijms.108187 (PMC11983308; doi:10.7150/ijms.108187)
Supplement: Supplementary file 1 — Supplementary tables. [file ijmsv22p1811s1.zip]

Archive with 8 entries (7 files):
- supplementary files/
- supplementary files/Supplementary Table S1.DOCX
- supplementary files/Supplementary Table S2.xlsx
- supplementary files/Supplementary Table S3.xlsx
- supplementary files/Supplementary Table S4.xlsx
- supplementary files/Supplementary Table S5.xlsx
- supplementary files/Supplementary Table S6.xlsx
- supplementary files/Supplementary Table S7.xlsx
