# Supplementary material for: Mechanisms of Huhuang decoction in treating diabetic wounds: a network pharmacological and experimental study
Source: Int J Med Sci. 2025 Mar 10;22(8):1811–24. doi: 10.7150/ijms.108187 (PMC11983308; doi:10.7150/ijms.108187)
Supplement: Supplementary file 1 — Supplementary tables. [file ijmsv22p1811s1.zip › supplementary files/Supplementary Table S2.xlsx]

## Sheet: ALL
	Supplementary Table S2 | Potential targets of 53 components in HH
Number	Herb Name	Chemical Name	CAS	Gene Symbol	Uniprot ID	Source
1	Reynoutria japonica Houtt	Citric acid	77-92-9	PTGS2	P35354	TCMSP
1	Reynoutria japonica Houtt	Citric acid	77-92-9	AKR1B1	P15121	TCMSP
1	Reynoutria japonica Houtt	Citric acid	77-92-9	CTSD	P07339	TCMSP
1	Reynoutria japonica Houtt	Citric acid	77-92-9	IGHG1	P01857	TCMSP
1	Reynoutria japonica Houtt	Citric acid	77-92-9	GRIN2A	Q12879	TCMSP
1	Reynoutria japonica Houtt	Citric acid	77-92-9	GABRA1	P14867	TCMSP, BatMan-TCM
1	Reynoutria japonica Houtt	Citric acid	77-92-9	GRIA2	P42262	TCMSP, BatMan-TCM
1	Reynoutria japonica Houtt	Citric acid	77-92-9	CPB1	P15086	TCMSP
1	Reynoutria japonica Houtt	Citric acid	77-92-9	TPI1	P60174	TCMSP
1	Reynoutria japonica Houtt	Citric acid	77-92-9	HDC	P19113	TCMSP
1	Reynoutria japonica Houtt	Citric acid	77-92-9	SUCLG2	Q96I99	BatMan-TCM
1	Reynoutria japonica Houtt	Citric acid	77-92-9	SLC13A2	Q13183	BatMan-TCM
1	Reynoutria japonica Houtt	Citric acid	77-92-9	SLC13A1	Q9BZW2	BatMan-TCM
1	Reynoutria japonica Houtt	Citric acid	77-92-9	SUCLG1	P53597	BatMan-TCM
1	Reynoutria japonica Houtt	Citric acid	77-92-9	HSD17B6	O14756	BatMan-TCM
1	Reynoutria japonica Houtt	Citric acid	77-92-9	SLC25A10	Q9UBX3	BatMan-TCM
1	Reynoutria japonica Houtt	Citric acid	77-92-9	P3H3	Q8IVL6	BatMan-TCM
1	Reynoutria japonica Houtt	Citric acid	77-92-9	OXCT2	Q9BYC2	BatMan-TCM
1	Reynoutria japonica Houtt	Citric acid	77-92-9	TMLHE	Q9NVH6	BatMan-TCM
1	Reynoutria japonica Houtt	Citric acid	77-92-9	PLOD1	Q02809	BatMan-TCM
1	Reynoutria japonica Houtt	Citric acid	77-92-9	SUCNR1	Q9BXA5	BatMan-TCM
1	Reynoutria japonica Houtt	Citric acid	77-92-9	SLC13A3	Q8WWT9	BatMan-TCM
1	Reynoutria japonica Houtt	Citric acid	77-92-9	ALDH5A1	P51649	BatMan-TCM
1	Reynoutria japonica Houtt	Citric acid	77-92-9	ASPH	Q12797	BatMan-TCM
1	Reynoutria japonica Houtt	Citric acid	77-92-9	BBOX1	O75936	BatMan-TCM
1	Reynoutria japonica Houtt	Citric acid	77-92-9	SDHB	P21912	BatMan-TCM
1	Reynoutria japonica Houtt	Citric acid	77-92-9	OXCT1	P55809	BatMan-TCM
1	Reynoutria japonica Houtt	Citric acid	77-92-9	PLOD3	O60568	BatMan-TCM
1	Reynoutria japonica Houtt	Citric acid	77-92-9	P4HA1	P13674	BatMan-TCM
1	Reynoutria japonica Houtt	Citric acid	77-92-9	SDHC	Q99643	BatMan-TCM
1	Reynoutria japonica Houtt	Citric acid	77-92-9	P3H2	Q8IVL5	BatMan-TCM
1	Reynoutria japonica Houtt	Citric acid	77-92-9	SDHA	P31040	BatMan-TCM
1	Reynoutria japonica Houtt	Citric acid	77-92-9	P4HA2	O15460	BatMan-TCM
1	Reynoutria japonica Houtt	Citric acid	77-92-9	SUCLA2	Q9P2R7	BatMan-TCM
1	Reynoutria japonica Houtt	Citric acid	77-92-9	SDHD	O14521	BatMan-TCM
1	Reynoutria japonica Houtt	Citric acid	77-92-9	P3H1	Q32P28	BatMan-TCM
1	Reynoutria japonica Houtt	Citric acid	77-92-9	TOP1	P11387	BatMan-TCM
1	Reynoutria japonica Houtt	Citric acid	77-92-9	ABCC2	Q92887	BatMan-TCM
1	Reynoutria japonica Houtt	Citric acid	77-92-9	AKT1	P31749	BatMan-TCM
1	Reynoutria japonica Houtt	Citric acid	77-92-9	CACNB1	Q02641	BatMan-TCM
1	Reynoutria japonica Houtt	Citric acid	77-92-9	GRIA4	P48058	BatMan-TCM
1	Reynoutria japonica Houtt	Citric acid	77-92-9	ACVR1	Q04771	BatMan-TCM
1	Reynoutria japonica Houtt	Citric acid	77-92-9	ASNA1	O43681	BatMan-TCM
1	Reynoutria japonica Houtt	Citric acid	77-92-9	ADRBK2	P35626	BatMan-TCM
1	Reynoutria japonica Houtt	Citric acid	77-92-9	ACSS2	Q9NR19	BatMan-TCM
1	Reynoutria japonica Houtt	Citric acid	77-92-9	SLC12A2	P55011	BatMan-TCM
1	Reynoutria japonica Houtt	Citric acid	77-92-9	GABRA2	P47869	BatMan-TCM
1	Reynoutria japonica Houtt	Citric acid	77-92-9	CACNG2	Q9Y698	BatMan-TCM
1	Reynoutria japonica Houtt	Citric acid	77-92-9	GABRD	O14764	BatMan-TCM
1	Reynoutria japonica Houtt	Citric acid	77-92-9	SLC12A7	Q9Y666	BatMan-TCM
1	Reynoutria japonica Houtt	Citric acid	77-92-9	CHRNA4	P43681	BatMan-TCM
1	Reynoutria japonica Houtt	Citric acid	77-92-9	SLC12A5	Q9H2X9	BatMan-TCM
1	Reynoutria japonica Houtt	Citric acid	77-92-9	CHRNB3	Q05901	BatMan-TCM
1	Reynoutria japonica Houtt	Citric acid	77-92-9	GABRB1	P18505	BatMan-TCM
1	Reynoutria japonica Houtt	Citric acid	77-92-9	GAMT	Q14353	BatMan-TCM
1	Reynoutria japonica Houtt	Citric acid	77-92-9	CKMT1B	P12532	BatMan-TCM
1	Reynoutria japonica Houtt	Citric acid	77-92-9	ACACB	O00763	BatMan-TCM
1	Reynoutria japonica Houtt	Citric acid	77-92-9	MTAP	Q13126	BatMan-TCM
1	Reynoutria japonica Houtt	Citric acid	77-92-9	GRIA1	P42261	BatMan-TCM
1	Reynoutria japonica Houtt	Citric acid	77-92-9	ACVRL1	P37023	BatMan-TCM
1	Reynoutria japonica Houtt	Citric acid	77-92-9	GLRA2	P23416	BatMan-TCM
1	Reynoutria japonica Houtt	Citric acid	77-92-9	KCNJ3	P48549	BatMan-TCM
1	Reynoutria japonica Houtt	Citric acid	77-92-9	GABRG3	Q99928	BatMan-TCM
1	Reynoutria japonica Houtt	Citric acid	77-92-9	ADCY1	Q08828	BatMan-TCM
1	Reynoutria japonica Houtt	Citric acid	77-92-9	NT5C2	P49902	BatMan-TCM
1	Reynoutria japonica Houtt	Citric acid	77-92-9	AMHR2	Q16671	BatMan-TCM
1	Reynoutria japonica Houtt	Citric acid	77-92-9	TNK2	Q07912	BatMan-TCM
1	Reynoutria japonica Houtt	Citric acid	77-92-9	ASNS	P08243	BatMan-TCM
1	Reynoutria japonica Houtt	Citric acid	77-92-9	VCAM1	P19320	BatMan-TCM
1	Reynoutria japonica Houtt	Citric acid	77-92-9	ABL2	P42684	BatMan-TCM
1	Reynoutria japonica Houtt	Citric acid	77-92-9	CHRNA7	P36544	BatMan-TCM
1	Reynoutria japonica Houtt	Citric acid	77-92-9	KCNJ6	P48051	BatMan-TCM
1	Reynoutria japonica Houtt	Citric acid	77-92-9	GABRE	P78334	BatMan-TCM
1	Reynoutria japonica Houtt	Citric acid	77-92-9	ADRBK1	P25098	BatMan-TCM
1	Reynoutria japonica Houtt	Citric acid	77-92-9	GABRA3	P34903	BatMan-TCM
1	Reynoutria japonica Houtt	Citric acid	77-92-9	SLC29A1	Q99808	BatMan-TCM
1	Reynoutria japonica Houtt	Citric acid	77-92-9	CACNA1S	Q13698	BatMan-TCM
1	Reynoutria japonica Houtt	Citric acid	77-92-9	GABRG1	Q8N1C3	BatMan-TCM
1	Reynoutria japonica Houtt	Citric acid	77-92-9	APRT	P07741	BatMan-TCM
1	Reynoutria japonica Houtt	Citric acid	77-92-9	GABRP	O00591	BatMan-TCM
1	Reynoutria japonica Houtt	Citric acid	77-92-9	CHRNA10	Q9GZZ6	BatMan-TCM
1	Reynoutria japonica Houtt	Citric acid	77-92-9	CKM	P06732	BatMan-TCM
1	Reynoutria japonica Houtt	Citric acid	77-92-9	GABRA4	P48169	BatMan-TCM
1	Reynoutria japonica Houtt	Citric acid	77-92-9	CHRNA3	P32297	BatMan-TCM
1	Reynoutria japonica Houtt	Citric acid	77-92-9	GABRB2	P47870	BatMan-TCM
1	Reynoutria japonica Houtt	Citric acid	77-92-9	CACNA1C	Q13936	BatMan-TCM
1	Reynoutria japonica Houtt	Citric acid	77-92-9	CHRNB2	P17787	BatMan-TCM
1	Reynoutria japonica Houtt	Citric acid	77-92-9	CACNA1D	Q01668	BatMan-TCM
1	Reynoutria japonica Houtt	Citric acid	77-92-9	PECR	Q9BY49	BatMan-TCM
1	Reynoutria japonica Houtt	Citric acid	77-92-9	HTR3D	Q70Z44	BatMan-TCM
1	Reynoutria japonica Houtt	Citric acid	77-92-9	PRKAA1	Q13131	BatMan-TCM
1	Reynoutria japonica Houtt	Citric acid	77-92-9	GABRQ	Q9UN88	BatMan-TCM
1	Reynoutria japonica Houtt	Citric acid	77-92-9	ABCC9	O60706	BatMan-TCM
1	Reynoutria japonica Houtt	Citric acid	77-92-9	SLC6A8	P48029	BatMan-TCM
1	Reynoutria japonica Houtt	Citric acid	77-92-9	CHRNA2	Q15822	BatMan-TCM
1	Reynoutria japonica Houtt	Citric acid	77-92-9	ACSS1	Q9NUB1	BatMan-TCM
1	Reynoutria japonica Houtt	Citric acid	77-92-9	SLC12A6	Q9UHW9	BatMan-TCM
1	Reynoutria japonica Houtt	Citric acid	77-92-9	CHRNA6	Q15825	BatMan-TCM
1	Reynoutria japonica Houtt	Citric acid	77-92-9	ABL1	P00519	BatMan-TCM
1	Reynoutria japonica Houtt	Citric acid	77-92-9	AFG3L2	Q9Y4W6	BatMan-TCM
1	Reynoutria japonica Houtt	Citric acid	77-92-9	CKMT2	P17540	BatMan-TCM
1	Reynoutria japonica Houtt	Citric acid	77-92-9	CDK15	Q96Q40	BatMan-TCM
1	Reynoutria japonica Houtt	Citric acid	77-92-9	GABRB3	P28472	BatMan-TCM
1	Reynoutria japonica Houtt	Citric acid	77-92-9	KCNJ5	P48544	BatMan-TCM
1	Reynoutria japonica Houtt	Citric acid	77-92-9	GRIN3A	Q8TCU5	BatMan-TCM
1	Reynoutria japonica Houtt	Citric acid	77-92-9	ASS1	P00966	BatMan-TCM
1	Reynoutria japonica Houtt	Citric acid	77-92-9	CKMT1A	P12532	BatMan-TCM
1	Reynoutria japonica Houtt	Citric acid	77-92-9	HTR3B	O95264	BatMan-TCM
1	Reynoutria japonica Houtt	Citric acid	77-92-9	GRIA3	P42263	BatMan-TCM
1	Reynoutria japonica Houtt	Citric acid	77-92-9	GABRA5	P31644	BatMan-TCM
1	Reynoutria japonica Houtt	Citric acid	77-92-9	SLC29A2	Q14542	BatMan-TCM
1	Reynoutria japonica Houtt	Citric acid	77-92-9	HTR3E	A5X5Y0	BatMan-TCM
1	Reynoutria japonica Houtt	Citric acid	77-92-9	ACVR1B	P36896	BatMan-TCM
1	Reynoutria japonica Houtt	Citric acid	77-92-9	ACSL1	P33121	BatMan-TCM
1	Reynoutria japonica Houtt	Citric acid	77-92-9	SRPK2	P78362	BatMan-TCM
1	Reynoutria japonica Houtt	Citric acid	77-92-9	ABCA1	O95477	BatMan-TCM
1	Reynoutria japonica Houtt	Citric acid	77-92-9	RDH16	O75452	BatMan-TCM
1	Reynoutria japonica Houtt	Citric acid	77-92-9	GABRA6	Q16445	BatMan-TCM
1	Reynoutria japonica Houtt	Citric acid	77-92-9	HTR3A	P46098	BatMan-TCM
1	Reynoutria japonica Houtt	Citric acid	77-92-9	SLC12A1	Q13621	BatMan-TCM
1	Reynoutria japonica Houtt	Citric acid	77-92-9	CKB	P12277	BatMan-TCM
1	Reynoutria japonica Houtt	Citric acid	77-92-9	NAE1	Q13564	BatMan-TCM
1	Reynoutria japonica Houtt	Citric acid	77-92-9	CHRNA9	Q9UGM1	BatMan-TCM
1	Reynoutria japonica Houtt	Citric acid	77-92-9	CHRFAM7A	Q494W8	BatMan-TCM
1	Reynoutria japonica Houtt	Citric acid	77-92-9	APAF1	O14727	BatMan-TCM
1	Reynoutria japonica Houtt	Citric acid	77-92-9	CHRNA5	P30532	BatMan-TCM
1	Reynoutria japonica Houtt	Citric acid	77-92-9	CHRNB4	P30926	BatMan-TCM
1	Reynoutria japonica Houtt	Citric acid	77-92-9	ABCC8	Q09428	BatMan-TCM
1	Reynoutria japonica Houtt	Citric acid	77-92-9	KCNJ9	Q92806	BatMan-TCM
1	Reynoutria japonica Houtt	Citric acid	77-92-9	ACP1	P24666	BatMan-TCM
1	Reynoutria japonica Houtt	Citric acid	77-92-9	SLC12A4	Q9UP95	BatMan-TCM
1	Reynoutria japonica Houtt	Citric acid	77-92-9	ALK	Q9UM73	BatMan-TCM
1	Reynoutria japonica Houtt	Citric acid	77-92-9	ABCB11	O95342	BatMan-TCM
1	Reynoutria japonica Houtt	Citric acid	77-92-9	PLOD2	O00469	BatMan-TCM
1	Reynoutria japonica Houtt	Citric acid	77-92-9	HTR3C	Q8WXA8	BatMan-TCM
1	Reynoutria japonica Houtt	Citric acid	77-92-9	GLRA1	P23415	BatMan-TCM
1	Reynoutria japonica Houtt	Citric acid	77-92-9	ABCB1	P08183	BatMan-TCM
1	Reynoutria japonica Houtt	Citric acid	77-92-9	ABCG1	P45844	BatMan-TCM
1	Reynoutria japonica Houtt	Citric acid	77-92-9	ARAF	P10398	BatMan-TCM
1	Reynoutria japonica Houtt	Citric acid	77-92-9	SLC25A4	P12235	BatMan-TCM
1	Reynoutria japonica Houtt	Citric acid	77-92-9	CACNG1	Q06432	BatMan-TCM
2	Paeonia veitchii Lynch,Reynoutria japonica Houtt	Gallic acid	149-91-7	PTGS1	P23219	TCMSP, BatMan-TCM
2	Paeonia veitchii Lynch,Reynoutria japonica Houtt	Gallic acid	149-91-7	PTGS2	P35354	TCMSP, BatMan-TCM
2	Paeonia veitchii Lynch,Reynoutria japonica Houtt	Gallic acid	149-91-7	MAOB	P27338	TCMSP
2	Paeonia veitchii Lynch,Reynoutria japonica Houtt	Gallic acid	149-91-7	PGR	P06401	TCMSP
2	Paeonia veitchii Lynch,Reynoutria japonica Houtt	Gallic acid	149-91-7	HSP90AA1	P07900	TCMSP
2	Paeonia veitchii Lynch,Reynoutria japonica Houtt	Gallic acid	149-91-7	CASP9	P55211	TCMSP
2	Paeonia veitchii Lynch,Reynoutria japonica Houtt	Gallic acid	149-91-7	CASP3	P42574	TCMSP
2	Paeonia veitchii Lynch,Reynoutria japonica Houtt	Gallic acid	149-91-7	TP53	P04637	TCMSP
2	Paeonia veitchii Lynch,Reynoutria japonica Houtt	Gallic acid	149-91-7	FASN	P49327	TCMSP
2	Paeonia veitchii Lynch,Reynoutria japonica Houtt	Gallic acid	149-91-7	FASLG	P48023	TCMSP
2	Paeonia veitchii Lynch,Reynoutria japonica Houtt	Gallic acid	149-91-7	MGST1	P10620	TCMSP
2	Paeonia veitchii Lynch,Reynoutria japonica Houtt	Gallic acid	149-91-7	CYP3A43	Q9HB55	TCMSP
2	Paeonia veitchii Lynch,Reynoutria japonica Houtt	Gallic acid	149-91-7	SEC14L3	Q9UDX4	BatMan-TCM
2	Paeonia veitchii Lynch,Reynoutria japonica Houtt	Gallic acid	149-91-7	PPP2CA	P67775	BatMan-TCM
2	Paeonia veitchii Lynch,Reynoutria japonica Houtt	Gallic acid	149-91-7	PRKCA	P17252	BatMan-TCM
2	Paeonia veitchii Lynch,Reynoutria japonica Houtt	Gallic acid	149-91-7	NR1I2	O75469	BatMan-TCM
2	Paeonia veitchii Lynch,Reynoutria japonica Houtt	Gallic acid	149-91-7	ALOX5	P09917	BatMan-TCM
2	Paeonia veitchii Lynch,Reynoutria japonica Houtt	Gallic acid	149-91-7	PPP2CB	P62714	BatMan-TCM
2	Paeonia veitchii Lynch,Reynoutria japonica Houtt	Gallic acid	149-91-7	SEC14L2	O76054	BatMan-TCM
2	Paeonia veitchii Lynch,Reynoutria japonica Houtt	Gallic acid	149-91-7	DGKA	P23743	BatMan-TCM
2	Paeonia veitchii Lynch,Reynoutria japonica Houtt	Gallic acid	149-91-7	PRKCB	P05771	BatMan-TCM
2	Paeonia veitchii Lynch,Reynoutria japonica Houtt	Gallic acid	149-91-7	SEC14L4	Q9UDX3	BatMan-TCM
2	Paeonia veitchii Lynch,Reynoutria japonica Houtt	Gallic acid	149-91-7	AKR1C1	Q04828	BatMan-TCM
2	Paeonia veitchii Lynch,Reynoutria japonica Houtt	Gallic acid	149-91-7	SEC14L6	B5MCN3	BatMan-TCM
2	Paeonia veitchii Lynch,Reynoutria japonica Houtt	Gallic acid	149-91-7	PLA2G2E	Q9NZK7	BatMan-TCM
2	Paeonia veitchii Lynch,Reynoutria japonica Houtt	Gallic acid	149-91-7	AKR1C2	P52895	BatMan-TCM
2	Paeonia veitchii Lynch,Reynoutria japonica Houtt	Gallic acid	149-91-7	PPARG	P37231	BatMan-TCM
2	Paeonia veitchii Lynch,Reynoutria japonica Houtt	Gallic acid	149-91-7	MPO	P05164	BatMan-TCM
2	Paeonia veitchii Lynch,Reynoutria japonica Houtt	Gallic acid	149-91-7	DDC	P20711	BatMan-TCM
2	Paeonia veitchii Lynch,Reynoutria japonica Houtt	Gallic acid	149-91-7	IKBKB	O14920	BatMan-TCM
2	Paeonia veitchii Lynch,Reynoutria japonica Houtt	Gallic acid	149-91-7	CHUK	O15111	BatMan-TCM
2	Paeonia veitchii Lynch,Reynoutria japonica Houtt	Gallic acid	149-91-7	CA2	0.999408	SwissTargetPrediction
2	Paeonia veitchii Lynch,Reynoutria japonica Houtt	Gallic acid	149-91-7	CA7	0.999408	SwissTargetPrediction
2	Paeonia veitchii Lynch,Reynoutria japonica Houtt	Gallic acid	149-91-7	CA1	0.999408	SwissTargetPrediction
2	Paeonia veitchii Lynch,Reynoutria japonica Houtt	Gallic acid	149-91-7	CA3	0.999408	SwissTargetPrediction
2	Paeonia veitchii Lynch,Reynoutria japonica Houtt	Gallic acid	149-91-7	CA6	0.999408	SwissTargetPrediction
2	Paeonia veitchii Lynch,Reynoutria japonica Houtt	Gallic acid	149-91-7	CA12	0.999408	SwissTargetPrediction
2	Paeonia veitchii Lynch,Reynoutria japonica Houtt	Gallic acid	149-91-7	CA14	0.999408	SwissTargetPrediction
2	Paeonia veitchii Lynch,Reynoutria japonica Houtt	Gallic acid	149-91-7	CA9	0.999408	SwissTargetPrediction
2	Paeonia veitchii Lynch,Reynoutria japonica Houtt	Gallic acid	149-91-7	FUT7	0.999408	SwissTargetPrediction
2	Paeonia veitchii Lynch,Reynoutria japonica Houtt	Gallic acid	149-91-7	CA4	0.999408	SwissTargetPrediction
2	Paeonia veitchii Lynch,Reynoutria japonica Houtt	Gallic acid	149-91-7	CA5B	0.999408	SwissTargetPrediction
2	Paeonia veitchii Lynch,Reynoutria japonica Houtt	Gallic acid	149-91-7	CA5A	0.999408	SwissTargetPrediction
2	Paeonia veitchii Lynch,Reynoutria japonica Houtt	Gallic acid	149-91-7	CA13	0.999408	SwissTargetPrediction
5	Phellodendron chinense C.K.Schneid	Clausenamide	103541-15-7	AR	P10275	BatMan-TCM
6	Spatholobus suberectus Dunn	Piscidic Acid	469-65-8	TH	P07101	BatMan-TCM
6	Spatholobus suberectus Dunn	Piscidic Acid	469-65-8	TAT	P17735	BatMan-TCM
6	Spatholobus suberectus Dunn	Piscidic Acid	469-65-8	YARS	P54577	BatMan-TCM
6	Spatholobus suberectus Dunn	Piscidic Acid	469-65-8	YARS2	Q9Y2Z4	BatMan-TCM
7	Phellodendron chinense C.K.Schneid	Magnocurarine	6801-40-7	HTR2A	P28223	BatMan-TCM
7	Phellodendron chinense C.K.Schneid	Magnocurarine	6801-40-7	CHRM3	P20309	BatMan-TCM
7	Phellodendron chinense C.K.Schneid	Magnocurarine	6801-40-7	HTR2B	P41595	BatMan-TCM
7	Phellodendron chinense C.K.Schneid	Magnocurarine	6801-40-7	ADRA2A	P08913	BatMan-TCM
7	Phellodendron chinense C.K.Schneid	Magnocurarine	6801-40-7	HTR1B	P28222	BatMan-TCM
7	Phellodendron chinense C.K.Schneid	Magnocurarine	6801-40-7	HTR2C	P28335	BatMan-TCM
7	Phellodendron chinense C.K.Schneid	Magnocurarine	6801-40-7	HTR1D	P28221	BatMan-TCM
7	Phellodendron chinense C.K.Schneid	Magnocurarine	6801-40-7	DRD2	P14416	BatMan-TCM
7	Phellodendron chinense C.K.Schneid	Magnocurarine	6801-40-7	ACHE	P22303	BatMan-TCM
7	Phellodendron chinense C.K.Schneid	Magnocurarine	6801-40-7	SLC18A2	Q05940	BatMan-TCM
7	Phellodendron chinense C.K.Schneid	Magnocurarine	6801-40-7	DRD4	P21917	BatMan-TCM
7	Phellodendron chinense C.K.Schneid	Magnocurarine	6801-40-7	CHRNA2	Q15822	BatMan-TCM
7	Phellodendron chinense C.K.Schneid	Magnocurarine	6801-40-7	HTR1A	P08908	BatMan-TCM
7	Phellodendron chinense C.K.Schneid	Magnocurarine	6801-40-7	ADRA2C	P18825	BatMan-TCM
7	Phellodendron chinense C.K.Schneid	Magnocurarine	6801-40-7	CALY	Q9NYX4	BatMan-TCM
7	Phellodendron chinense C.K.Schneid	Magnocurarine	6801-40-7	DRD3	P35462	BatMan-TCM
7	Phellodendron chinense C.K.Schneid	Magnocurarine	6801-40-7	DRD5	P21918	BatMan-TCM
7	Phellodendron chinense C.K.Schneid	Magnocurarine	6801-40-7	HTR3A	P46098	BatMan-TCM
7	Phellodendron chinense C.K.Schneid	Magnocurarine	6801-40-7	DRD1	P21728	BatMan-TCM
7	Phellodendron chinense C.K.Schneid	Magnocurarine	6801-40-7	BCHE	P06276	BatMan-TCM
7	Phellodendron chinense C.K.Schneid	Magnocurarine	6801-40-7	CHRM2	P08172	BatMan-TCM
7	Phellodendron chinense C.K.Schneid	Magnocurarine	6801-40-7	ADRA2B	P18089	BatMan-TCM
9	Phellodendron chinense C.K.Schneid	Phellodendrine	6873-13-8	PTGS1	P23219	TCMSP
9	Phellodendron chinense C.K.Schneid	Phellodendrine	6873-13-8	CHRM3	P20309	TCMSP, BatMan-TCM
9	Phellodendron chinense C.K.Schneid	Phellodendrine	6873-13-8	KCNH2	Q12809	TCMSP
9	Phellodendron chinense C.K.Schneid	Phellodendrine	6873-13-8	CHRM1	P11229	TCMSP
9	Phellodendron chinense C.K.Schneid	Phellodendrine	6873-13-8	SCN5A	Q14524	TCMSP
9	Phellodendron chinense C.K.Schneid	Phellodendrine	6873-13-8	CHRM5	P08912	TCMSP
9	Phellodendron chinense C.K.Schneid	Phellodendrine	6873-13-8	PTGS2	P35354	TCMSP
9	Phellodendron chinense C.K.Schneid	Phellodendrine	6873-13-8	CA2	P00918	TCMSP
9	Phellodendron chinense C.K.Schneid	Phellodendrine	6873-13-8	CHRM4	P08173	TCMSP
9	Phellodendron chinense C.K.Schneid	Phellodendrine	6873-13-8	RXRA	P19793	TCMSP
9	Phellodendron chinense C.K.Schneid	Phellodendrine	6873-13-8	OPRD1	P41143	TCMSP
9	Phellodendron chinense C.K.Schneid	Phellodendrine	6873-13-8	ADRA1A	P25100	TCMSP
9	Phellodendron chinense C.K.Schneid	Phellodendrine	6873-13-8	ADRA1B	P35368	TCMSP
9	Phellodendron chinense C.K.Schneid	Phellodendrine	6873-13-8	ADRB2	P07550	TCMSP
9	Phellodendron chinense C.K.Schneid	Phellodendrine	6873-13-8	ADRA1D	P25100	TCMSP
9	Phellodendron chinense C.K.Schneid	Phellodendrine	6873-13-8	OPRM1	P35372	TCMSP
9	Phellodendron chinense C.K.Schneid	Phellodendrine	6873-13-8	HSP90AA1	P07900	TCMSP
9	Phellodendron chinense C.K.Schneid	Phellodendrine	6873-13-8	IGHG1	P01857	TCMSP
9	Phellodendron chinense C.K.Schneid	Phellodendrine	6873-13-8	NCOA2	Q15596	TCMSP
9	Phellodendron chinense C.K.Schneid	Phellodendrine	6873-13-8	NCOA1	Q15788	TCMSP
9	Phellodendron chinense C.K.Schneid	Phellodendrine	6873-13-8	CAMTA2	O94983	TCMSP
9	Phellodendron chinense C.K.Schneid	Phellodendrine	6873-13-8	HTR2A	P28223	BatMan-TCM
9	Phellodendron chinense C.K.Schneid	Phellodendrine	6873-13-8	HTR2B	P41595	BatMan-TCM
9	Phellodendron chinense C.K.Schneid	Phellodendrine	6873-13-8	ADRA2A	P08913	BatMan-TCM
9	Phellodendron chinense C.K.Schneid	Phellodendrine	6873-13-8	HTR1B	P28222	BatMan-TCM
9	Phellodendron chinense C.K.Schneid	Phellodendrine	6873-13-8	HTR2C	P28335	BatMan-TCM
9	Phellodendron chinense C.K.Schneid	Phellodendrine	6873-13-8	HTR1D	P28221	BatMan-TCM
9	Phellodendron chinense C.K.Schneid	Phellodendrine	6873-13-8	DRD2	P14416	BatMan-TCM
9	Phellodendron chinense C.K.Schneid	Phellodendrine	6873-13-8	ACHE	P22303	BatMan-TCM
9	Phellodendron chinense C.K.Schneid	Phellodendrine	6873-13-8	SLC18A2	Q05940	BatMan-TCM
9	Phellodendron chinense C.K.Schneid	Phellodendrine	6873-13-8	DRD4	P21917	BatMan-TCM
9	Phellodendron chinense C.K.Schneid	Phellodendrine	6873-13-8	CHRNA2	Q15822	BatMan-TCM
9	Phellodendron chinense C.K.Schneid	Phellodendrine	6873-13-8	HTR1A	P08908	BatMan-TCM
9	Phellodendron chinense C.K.Schneid	Phellodendrine	6873-13-8	ADRA2C	P18825	BatMan-TCM
9	Phellodendron chinense C.K.Schneid	Phellodendrine	6873-13-8	CALY	Q9NYX4	BatMan-TCM
9	Phellodendron chinense C.K.Schneid	Phellodendrine	6873-13-8	DRD3	P35462	BatMan-TCM
9	Phellodendron chinense C.K.Schneid	Phellodendrine	6873-13-8	DRD5	P21918	BatMan-TCM
9	Phellodendron chinense C.K.Schneid	Phellodendrine	6873-13-8	HTR3A	P46098	BatMan-TCM
9	Phellodendron chinense C.K.Schneid	Phellodendrine	6873-13-8	DRD1	P21728	BatMan-TCM
9	Phellodendron chinense C.K.Schneid	Phellodendrine	6873-13-8	BCHE	P06276	BatMan-TCM
9	Phellodendron chinense C.K.Schneid	Phellodendrine	6873-13-8	CHRM2	P08172	BatMan-TCM
9	Phellodendron chinense C.K.Schneid	Phellodendrine	6873-13-8	ADRA2B	P18089	BatMan-TCM
11	Phellodendron chinense C.K.Schneid	Magnoflorine	88273	PTGS1	P23219	TCMSP
11	Phellodendron chinense C.K.Schneid	Magnoflorine	88273	KCNH2	Q12809	TCMSP
11	Phellodendron chinense C.K.Schneid	Magnoflorine	88273	CHRM1	P11229	TCMSP
11	Phellodendron chinense C.K.Schneid	Magnoflorine	88273	AR	P10275	TCMSP
11	Phellodendron chinense C.K.Schneid	Magnoflorine	88273	SCN5A	Q14524	TCMSP
11	Phellodendron chinense C.K.Schneid	Magnoflorine	88273	PTGS2	P35354	TCMSP
11	Phellodendron chinense C.K.Schneid	Magnoflorine	88273	RXRA	P19793	TCMSP
11	Phellodendron chinense C.K.Schneid	Magnoflorine	88273	OPRD1	P41143	TCMSP
11	Phellodendron chinense C.K.Schneid	Magnoflorine	88273	ACHE	P22303	TCMSP
11	Phellodendron chinense C.K.Schneid	Magnoflorine	88273	ADRA1B	P35368	TCMSP
11	Phellodendron chinense C.K.Schneid	Magnoflorine	88273	NR1I2	O75469	TCMSP
11	Phellodendron chinense C.K.Schneid	Magnoflorine	88273	HSP90AA1	P07900	TCMSP
11	Phellodendron chinense C.K.Schneid	Magnoflorine	88273	NCOA1	Q15788	TCMSP
11	Phellodendron chinense C.K.Schneid	Magnoflorine	88273	CAMTA2	O94983	TCMSP
11	Phellodendron chinense C.K.Schneid	Magnoflorine	88273	CA2	P00918	TCMSP
11	Phellodendron chinense C.K.Schneid	Magnoflorine	88273	PRSS1	P07477	TCMSP
11	Phellodendron chinense C.K.Schneid	Magnoflorine	88273	NCOA2	Q15596	TCMSP
11	Phellodendron chinense C.K.Schneid	Magnoflorine	88273	CHRM3	P20309	TCMSP
11	Phellodendron chinense C.K.Schneid	Magnoflorine	88273	HTR2A	P28223	BatMan-TCM
11	Phellodendron chinense C.K.Schneid	Magnoflorine	88273	HTR2B	P41595	BatMan-TCM
11	Phellodendron chinense C.K.Schneid	Magnoflorine	88273	ADRA2A	P08913	BatMan-TCM
11	Phellodendron chinense C.K.Schneid	Magnoflorine	88273	HTR1B	P28222	BatMan-TCM
11	Phellodendron chinense C.K.Schneid	Magnoflorine	88273	HTR2C	P28335	BatMan-TCM
11	Phellodendron chinense C.K.Schneid	Magnoflorine	88273	HTR1D	P28221	BatMan-TCM
11	Phellodendron chinense C.K.Schneid	Magnoflorine	88273	DRD2	P14416	BatMan-TCM/SwissTargetPrediction
11	Phellodendron chinense C.K.Schneid	Magnoflorine	88273	DRD4	P21917	BatMan-TCM
11	Phellodendron chinense C.K.Schneid	Magnoflorine	88273	HTR1A	P08908	BatMan-TCM
11	Phellodendron chinense C.K.Schneid	Magnoflorine	88273	ADRA2C	P18825	BatMan-TCM
11	Phellodendron chinense C.K.Schneid	Magnoflorine	88273	CALY	Q9NYX4	BatMan-TCM
11	Phellodendron chinense C.K.Schneid	Magnoflorine	88273	DRD3	P35462	BatMan-TCM
11	Phellodendron chinense C.K.Schneid	Magnoflorine	88273	DRD5	P21918	BatMan-TCM
11	Phellodendron chinense C.K.Schneid	Magnoflorine	88273	DRD1	P21728	BatMan-TCM
11	Phellodendron chinense C.K.Schneid	Magnoflorine	88273	ADRA2B	P18089	BatMan-TCM
12	Spatholobus suberectus Dunn,Paeonia veitchii Lynch,Reynoutria japonica Houtt	Catechin	154-23-4	PTGS1	P23219	TCMSP
12	Spatholobus suberectus Dunn,Paeonia veitchii Lynch,Reynoutria japonica Houtt	Catechin	154-23-4	ESR1	P03372	TCMSP
12	Spatholobus suberectus Dunn,Paeonia veitchii Lynch,Reynoutria japonica Houtt	Catechin	154-23-4	PTGS2	P35354	TCMSP,Stitch
12	Spatholobus suberectus Dunn,Paeonia veitchii Lynch,Reynoutria japonica Houtt	Catechin	154-23-4	HSP90AA1	P07900	TCMSP
12	Spatholobus suberectus Dunn,Paeonia veitchii Lynch,Reynoutria japonica Houtt	Catechin	154-23-4	DPEP1	P16444	TCMSP
12	Spatholobus suberectus Dunn,Paeonia veitchii Lynch,Reynoutria japonica Houtt	Catechin	154-23-4	NCOA2	Q15596	TCMSP
12	Spatholobus suberectus Dunn,Paeonia veitchii Lynch,Reynoutria japonica Houtt	Catechin	154-23-4	CAMTA2	O94983	TCMSP
12	Spatholobus suberectus Dunn,Paeonia veitchii Lynch,Reynoutria japonica Houtt	Catechin	154-23-4	RXRA	P19793	TCMSP
12	Spatholobus suberectus Dunn,Paeonia veitchii Lynch,Reynoutria japonica Houtt	Catechin	154-23-4	CAT	P04040	TCMSP
12	Spatholobus suberectus Dunn,Paeonia veitchii Lynch,Reynoutria japonica Houtt	Catechin	154-23-4	HAS2	Q92819	TCMSP
12	Spatholobus suberectus Dunn,Paeonia veitchii Lynch,Reynoutria japonica Houtt	Catechin	154-23-4	SEC14L3	Q9UDX4	BatMan-TCM
12	Spatholobus suberectus Dunn,Paeonia veitchii Lynch,Reynoutria japonica Houtt	Catechin	154-23-4	SOAT1	P35610	BatMan-TCM
12	Spatholobus suberectus Dunn,Paeonia veitchii Lynch,Reynoutria japonica Houtt	Catechin	154-23-4	MTTP	P55157	BatMan-TCM
12	Spatholobus suberectus Dunn,Paeonia veitchii Lynch,Reynoutria japonica Houtt	Catechin	154-23-4	CNR2	P34972	BatMan-TCM
12	Spatholobus suberectus Dunn,Paeonia veitchii Lynch,Reynoutria japonica Houtt	Catechin	154-23-4	PPP2CA	P67775	BatMan-TCM
12	Spatholobus suberectus Dunn,Paeonia veitchii Lynch,Reynoutria japonica Houtt	Catechin	154-23-4	PRKCA	P17252	BatMan-TCM
12	Spatholobus suberectus Dunn,Paeonia veitchii Lynch,Reynoutria japonica Houtt	Catechin	154-23-4	NR1I2	O75469	BatMan-TCM
12	Spatholobus suberectus Dunn,Paeonia veitchii Lynch,Reynoutria japonica Houtt	Catechin	154-23-4	CNR1	P21554	BatMan-TCM
12	Spatholobus suberectus Dunn,Paeonia veitchii Lynch,Reynoutria japonica Houtt	Catechin	154-23-4	ALOX5	P09917	BatMan-TCM
12	Spatholobus suberectus Dunn,Paeonia veitchii Lynch,Reynoutria japonica Houtt	Catechin	154-23-4	PPP2CB	P62714	BatMan-TCM
12	Spatholobus suberectus Dunn,Paeonia veitchii Lynch,Reynoutria japonica Houtt	Catechin	154-23-4	SEC14L2	O76054	BatMan-TCM
12	Spatholobus suberectus Dunn,Paeonia veitchii Lynch,Reynoutria japonica Houtt	Catechin	154-23-4	DGKA	P23743	BatMan-TCM
12	Spatholobus suberectus Dunn,Paeonia veitchii Lynch,Reynoutria japonica Houtt	Catechin	154-23-4	PRKCB	P05771	BatMan-TCM
12	Spatholobus suberectus Dunn,Paeonia veitchii Lynch,Reynoutria japonica Houtt	Catechin	154-23-4	SOAT2	O75908	BatMan-TCM
12	Spatholobus suberectus Dunn,Paeonia veitchii Lynch,Reynoutria japonica Houtt	Catechin	154-23-4	SEC14L4	Q9UDX3	BatMan-TCM
12	Spatholobus suberectus Dunn,Paeonia veitchii Lynch,Reynoutria japonica Houtt	Catechin	154-23-4	PON1	P27169	Stitch
12	Spatholobus suberectus Dunn,Paeonia veitchii Lynch,Reynoutria japonica Houtt	Catechin	154-23-4	SLC22A11	Q9NSA0	Stitch
12	Spatholobus suberectus Dunn,Paeonia veitchii Lynch,Reynoutria japonica Houtt	Catechin	154-23-4	SLC47A1	Q96FL8	Stitch
12	Spatholobus suberectus Dunn,Paeonia veitchii Lynch,Reynoutria japonica Houtt	Catechin	154-23-4	APOB	P04114	Stitch
12	Spatholobus suberectus Dunn,Paeonia veitchii Lynch,Reynoutria japonica Houtt	Catechin	154-23-4	CSF2	P04141	Stitch
12	Spatholobus suberectus Dunn,Paeonia veitchii Lynch,Reynoutria japonica Houtt	Catechin	154-23-4	BACE1	P56817	Stitch
12	Spatholobus suberectus Dunn,Paeonia veitchii Lynch,Reynoutria japonica Houtt	Catechin	154-23-4	DNMT1	P26358	Stitch
12	Spatholobus suberectus Dunn,Paeonia veitchii Lynch,Reynoutria japonica Houtt	Catechin	154-23-4	KIAA1149	B7Z3Z4	Stitch
12	Spatholobus suberectus Dunn,Paeonia veitchii Lynch,Reynoutria japonica Houtt	Catechin	154-23-4	HMOX1	P09601	Stitch
13	Phellodendron chinense C.K.Schneid	Oblongine	60008-01-7	PTGS1	P23219	TCMSP
13	Phellodendron chinense C.K.Schneid	Oblongine	60008-01-7	CHRM3	P20309	TCMSP,BatMan-TCM
13	Phellodendron chinense C.K.Schneid	Oblongine	60008-01-7	CHRM1	P11229	TCMSP
13	Phellodendron chinense C.K.Schneid	Oblongine	60008-01-7	SCN5A	Q14524	TCMSP
13	Phellodendron chinense C.K.Schneid	Oblongine	60008-01-7	CHRM5	P08912	TCMSP
13	Phellodendron chinense C.K.Schneid	Oblongine	60008-01-7	PTGS2	P35354	TCMSP
13	Phellodendron chinense C.K.Schneid	Oblongine	60008-01-7	CHRM4	P08173	TCMSP
13	Phellodendron chinense C.K.Schneid	Oblongine	60008-01-7	RXRA	P19793	TCMSP
13	Phellodendron chinense C.K.Schneid	Oblongine	60008-01-7	SLC6A2	P23975	TCMSP
13	Phellodendron chinense C.K.Schneid	Oblongine	60008-01-7	ADRA1B	P35368	TCMSP
13	Phellodendron chinense C.K.Schneid	Oblongine	60008-01-7	SLC6A3	Q01959	TCMSP
13	Phellodendron chinense C.K.Schneid	Oblongine	60008-01-7	ADRB2	P07550	TCMSP
13	Phellodendron chinense C.K.Schneid	Oblongine	60008-01-7	HSP90AA1	P07900	TCMSP
13	Phellodendron chinense C.K.Schneid	Oblongine	60008-01-7	ACHE	P22303	BatMan-TCM
13	Phellodendron chinense C.K.Schneid	Oblongine	60008-01-7	CHRNA2	Q15822	BatMan-TCM
13	Phellodendron chinense C.K.Schneid	Oblongine	60008-01-7	HTR3A	P46098	BatMan-TCM
13	Phellodendron chinense C.K.Schneid	Oblongine	60008-01-7	CHRM2	P08172	BatMan-TCM
13	Phellodendron chinense C.K.Schneid	Oblongine	60008-01-7	DRD2	P14416	BatMan-TCM
13	Phellodendron chinense C.K.Schneid	Oblongine	60008-01-7	SLC18A2	Q05940	BatMan-TCM
13	Phellodendron chinense C.K.Schneid	Oblongine	60008-01-7	BCHE	P06276	BatMan-TCM
15	Phellodendron chinense C.K.Schneid,Coptis chinensis Franch	Menisperine	25342-82-9	PTGS1	P23219	TCMSP
15	Phellodendron chinense C.K.Schneid,Coptis chinensis Franch	Menisperine	25342-82-9	CHRM3	P20309	TCMSP
15	Phellodendron chinense C.K.Schneid,Coptis chinensis Franch	Menisperine	25342-82-9	KCNH2	Q12809	TCMSP
15	Phellodendron chinense C.K.Schneid,Coptis chinensis Franch	Menisperine	25342-82-9	AR	P10275	TCMSP
15	Phellodendron chinense C.K.Schneid,Coptis chinensis Franch	Menisperine	25342-82-9	SCN5A	Q14524	TCMSP
15	Phellodendron chinense C.K.Schneid,Coptis chinensis Franch	Menisperine	25342-82-9	PTGS2	P35354	TCMSP
15	Phellodendron chinense C.K.Schneid,Coptis chinensis Franch	Menisperine	25342-82-9	RXRA	P19793	TCMSP
15	Phellodendron chinense C.K.Schneid,Coptis chinensis Franch	Menisperine	25342-82-9	OPRD1	P41143	TCMSP
15	Phellodendron chinense C.K.Schneid,Coptis chinensis Franch	Menisperine	25342-82-9	ACHE	P22303	TCMSP
15	Phellodendron chinense C.K.Schneid,Coptis chinensis Franch	Menisperine	25342-82-9	ADRB2	P07550	TCMSP
15	Phellodendron chinense C.K.Schneid,Coptis chinensis Franch	Menisperine	25342-82-9	ADRA1D	P25100	TCMSP
15	Phellodendron chinense C.K.Schneid,Coptis chinensis Franch	Menisperine	25342-82-9	OPRM1	P35372	TCMSP
15	Phellodendron chinense C.K.Schneid,Coptis chinensis Franch	Menisperine	25342-82-9	NR1I2	O75469	TCMSP
15	Phellodendron chinense C.K.Schneid,Coptis chinensis Franch	Menisperine	25342-82-9	HSP90AA1	P07900	TCMSP
15	Phellodendron chinense C.K.Schneid,Coptis chinensis Franch	Menisperine	25342-82-9	PRSS1	P07477	TCMSP
15	Phellodendron chinense C.K.Schneid,Coptis chinensis Franch	Menisperine	25342-82-9	NCOA2	Q15596	TCMSP
15	Phellodendron chinense C.K.Schneid,Coptis chinensis Franch	Menisperine	25342-82-9	NCOA1	Q15788	TCMSP
15	Phellodendron chinense C.K.Schneid,Coptis chinensis Franch	Menisperine	25342-82-9	CAMTA2	O94983	TCMSP
15	Phellodendron chinense C.K.Schneid,Coptis chinensis Franch	Menisperine	25342-82-9	CHRM1	P11229	TCMSP
15	Phellodendron chinense C.K.Schneid,Coptis chinensis Franch	Menisperine	25342-82-9	ADRA1B	P35368	TCMSP
15	Phellodendron chinense C.K.Schneid,Coptis chinensis Franch	Menisperine	25342-82-9	RXRB	P28702	TCMSP
15	Phellodendron chinense C.K.Schneid,Coptis chinensis Franch	Menisperine	25342-82-9	HTR2A	P28223	BatMan-TCM
15	Phellodendron chinense C.K.Schneid,Coptis chinensis Franch	Menisperine	25342-82-9	HTR2B	P41595	BatMan-TCM
15	Phellodendron chinense C.K.Schneid,Coptis chinensis Franch	Menisperine	25342-82-9	ADRA2A	P08913	BatMan-TCM
15	Phellodendron chinense C.K.Schneid,Coptis chinensis Franch	Menisperine	25342-82-9	HTR1B	P28222	BatMan-TCM
15	Phellodendron chinense C.K.Schneid,Coptis chinensis Franch	Menisperine	25342-82-9	HTR2C	P28335	BatMan-TCM
15	Phellodendron chinense C.K.Schneid,Coptis chinensis Franch	Menisperine	25342-82-9	HTR1D	P28221	BatMan-TCM
15	Phellodendron chinense C.K.Schneid,Coptis chinensis Franch	Menisperine	25342-82-9	DRD2	P14416	BatMan-TCM,SwissTargetPrediction
15	Phellodendron chinense C.K.Schneid,Coptis chinensis Franch	Menisperine	25342-82-9	DRD4	P21917	BatMan-TCM
15	Phellodendron chinense C.K.Schneid,Coptis chinensis Franch	Menisperine	25342-82-9	HTR1A	P08908	BatMan-TCM
15	Phellodendron chinense C.K.Schneid,Coptis chinensis Franch	Menisperine	25342-82-9	ADRA2C	P18825	BatMan-TCM
15	Phellodendron chinense C.K.Schneid,Coptis chinensis Franch	Menisperine	25342-82-9	CALY	Q9NYX4	BatMan-TCM
15	Phellodendron chinense C.K.Schneid,Coptis chinensis Franch	Menisperine	25342-82-9	DRD3	P35462	BatMan-TCM
15	Phellodendron chinense C.K.Schneid,Coptis chinensis Franch	Menisperine	25342-82-9	DRD5	P21918	BatMan-TCM
15	Phellodendron chinense C.K.Schneid,Coptis chinensis Franch	Menisperine	25342-82-9	DRD1	P21728	BatMan-TCM
15	Phellodendron chinense C.K.Schneid,Coptis chinensis Franch	Menisperine	25342-82-9	ADRA2B	P18089	BatMan-TCM
17	Paeonia veitchii Lynch	Albiflorin	39011-90-0	CYP3A4	P08684	BatMan-TCM
17	Paeonia veitchii Lynch	Albiflorin	39011-90-0	KCNH2	Q12809	BatMan-TCM
17	Paeonia veitchii Lynch	Albiflorin	39011-90-0	SLCO1B3	Q9NPD5	BatMan-TCM
17	Paeonia veitchii Lynch	Albiflorin	39011-90-0	ABCB1	P08183	BatMan-TCM
17	Paeonia veitchii Lynch	Albiflorin	39011-90-0	SLCO1B1	Q9Y6L6	BatMan-TCM
18	Spatholobus suberectus Dunn	Epicatechin	490-46-0	PTGS1	P23219	TCMSP
18	Spatholobus suberectus Dunn	Epicatechin	490-46-0	ESR1	P03372	TCMSP
18	Spatholobus suberectus Dunn	Epicatechin	490-46-0	PTGS2	P35354	TCMSP
18	Spatholobus suberectus Dunn	Epicatechin	490-46-0	HSP90AA1	P07900	TCMSP
18	Spatholobus suberectus Dunn	Epicatechin	490-46-0	DPEP1	P16444	TCMSP
18	Spatholobus suberectus Dunn	Epicatechin	490-46-0	RXRA	P19793	TCMSP
18	Spatholobus suberectus Dunn	Epicatechin	490-46-0	NCOA2	Q15596	TCMSP
18	Spatholobus suberectus Dunn	Epicatechin	490-46-0	CAMTA2	O94983	TCMSP
18	Spatholobus suberectus Dunn	Epicatechin	490-46-0	AKT1	P31749	TCMSP
18	Spatholobus suberectus Dunn	Epicatechin	490-46-0	PLAU	P00749	TCMSP
18	Spatholobus suberectus Dunn	Epicatechin	490-46-0	TNF	P01375	TCMSP
18	Spatholobus suberectus Dunn	Epicatechin	490-46-0	IL6	P05231	TCMSP
18	Spatholobus suberectus Dunn	Epicatechin	490-46-0	CASP3	P42574	TCMSP
18	Spatholobus suberectus Dunn	Epicatechin	490-46-0	POR	P16435	TCMSP
18	Spatholobus suberectus Dunn	Epicatechin	490-46-0	COMT	P21964	TCMSP
18	Spatholobus suberectus Dunn	Epicatechin	490-46-0	CREB1	P16220	TCMSP
18	Spatholobus suberectus Dunn	Epicatechin	490-46-0	CCL2	P13500	TCMSP
18	Spatholobus suberectus Dunn	Epicatechin	490-46-0	DUOX2	Q9NRD8	TCMSP
18	Spatholobus suberectus Dunn	Epicatechin	490-46-0	IL2RA	P01589	TCMSP
18	Spatholobus suberectus Dunn	Epicatechin	490-46-0	PLAT	P00750	TCMSP
18	Spatholobus suberectus Dunn	Epicatechin	490-46-0	GRIN1	Q05586	TCMSP
18	Spatholobus suberectus Dunn	Epicatechin	490-46-0	IL1A	P01583	TCMSP
18	Spatholobus suberectus Dunn	Epicatechin	490-46-0	GCLC	P48506	TCMSP
18	Spatholobus suberectus Dunn	Epicatechin	490-46-0	GSS	P48637	TCMSP
18	Spatholobus suberectus Dunn	Epicatechin	490-46-0	CYP19A1	P11511	TCMSP
18	Spatholobus suberectus Dunn	Epicatechin	490-46-0	ABCG2	Q9UNQ0	TCMSP
18	Spatholobus suberectus Dunn	Epicatechin	490-46-0	ACE	P12821	TCMSP
18	Spatholobus suberectus Dunn	Epicatechin	490-46-0	HAS2	Q92819	TCMSP
18	Spatholobus suberectus Dunn	Epicatechin	490-46-0	GRIA2	P42262	TCMSP
18	Spatholobus suberectus Dunn	Epicatechin	490-46-0	CRTC2	Q53ET0	TCMSP
18	Spatholobus suberectus Dunn	Epicatechin	490-46-0	SEC14L3	Q9UDX4	BatMan-TCM
18	Spatholobus suberectus Dunn	Epicatechin	490-46-0	SOAT1	P35610	BatMan-TCM
18	Spatholobus suberectus Dunn	Epicatechin	490-46-0	MTTP	P55157	BatMan-TCM
18	Spatholobus suberectus Dunn	Epicatechin	490-46-0	CNR2	P34972	BatMan-TCM
18	Spatholobus suberectus Dunn	Epicatechin	490-46-0	PPP2CA	P67775	BatMan-TCM
18	Spatholobus suberectus Dunn	Epicatechin	490-46-0	PRKCA	P17252	BatMan-TCM
18	Spatholobus suberectus Dunn	Epicatechin	490-46-0	NR1I2	O75469	BatMan-TCM
18	Spatholobus suberectus Dunn	Epicatechin	490-46-0	CNR1	P21554	BatMan-TCM
18	Spatholobus suberectus Dunn	Epicatechin	490-46-0	ALOX5	P09917	BatMan-TCM
18	Spatholobus suberectus Dunn	Epicatechin	490-46-0	PPP2CB	P62714	BatMan-TCM
18	Spatholobus suberectus Dunn	Epicatechin	490-46-0	SEC14L2	O76054	BatMan-TCM
18	Spatholobus suberectus Dunn	Epicatechin	490-46-0	DGKA	P23743	BatMan-TCM
18	Spatholobus suberectus Dunn	Epicatechin	490-46-0	PRKCB	P05771	BatMan-TCM
18	Spatholobus suberectus Dunn	Epicatechin	490-46-0	SOAT2	O75908	BatMan-TCM
18	Spatholobus suberectus Dunn	Epicatechin	490-46-0	SEC14L4	Q9UDX3	BatMan-TCM
19	Paeonia veitchii Lynch	Paeoniflorin	23180-57-6	TNF	P01375	TCMSP
19	Paeonia veitchii Lynch	Paeoniflorin	23180-57-6	IL6	P05231	TCMSP
19	Paeonia veitchii Lynch	Paeoniflorin	23180-57-6	CD14	P08571	TCMSP
19	Paeonia veitchii Lynch	Paeoniflorin	23180-57-6	LBP	P18428	TCMSP
20	Phellodendron chinense C.K.Schneid,Coptis chinensis Franch	Tetrahydropalmatine	483-14-7	DRD1	P21728	TCMSP,BatMan-TCM,SwissTargetPrediction
20	Phellodendron chinense C.K.Schneid,Coptis chinensis Franch	Tetrahydropalmatine	483-14-7	CHRM3	P20309	TCMSP,BatMan-TCM
20	Phellodendron chinense C.K.Schneid,Coptis chinensis Franch	Tetrahydropalmatine	483-14-7	KCNH2	Q12809	TCMSP,BatMan-TCM
20	Phellodendron chinense C.K.Schneid,Coptis chinensis Franch	Tetrahydropalmatine	483-14-7	CHRM1	P11229	TCMSP,BatMan-TCM
20	Phellodendron chinense C.K.Schneid,Coptis chinensis Franch	Tetrahydropalmatine	483-14-7	SCN5A	Q14524	TCMSP
20	Phellodendron chinense C.K.Schneid,Coptis chinensis Franch	Tetrahydropalmatine	483-14-7	CHRM5	P08912	TCMSP,BatMan-TCM
20	Phellodendron chinense C.K.Schneid,Coptis chinensis Franch	Tetrahydropalmatine	483-14-7	PTGS2	P35354	TCMSP,BatMan-TCM
20	Phellodendron chinense C.K.Schneid,Coptis chinensis Franch	Tetrahydropalmatine	483-14-7	HTR3A	P46098	TCMSP,BatMan-TCM
20	Phellodendron chinense C.K.Schneid,Coptis chinensis Franch	Tetrahydropalmatine	483-14-7	CA2	P00918	TCMSP
20	Phellodendron chinense C.K.Schneid,Coptis chinensis Franch	Tetrahydropalmatine	483-14-7	ADRA2C	P18825	TCMSP,BatMan-TCM
20	Phellodendron chinense C.K.Schneid,Coptis chinensis Franch	Tetrahydropalmatine	483-14-7	CHRM4	P08173	TCMSP,BatMan-TCM
20	Phellodendron chinense C.K.Schneid,Coptis chinensis Franch	Tetrahydropalmatine	483-14-7	OPRD1	P41143	TCMSP,BatMan-TCM
20	Phellodendron chinense C.K.Schneid,Coptis chinensis Franch	Tetrahydropalmatine	483-14-7	SLC6A2	P23975	TCMSP,BatMan-TCM
20	Phellodendron chinense C.K.Schneid,Coptis chinensis Franch	Tetrahydropalmatine	483-14-7	CHRM2	P08172	TCMSP,BatMan-TCM
20	Phellodendron chinense C.K.Schneid,Coptis chinensis Franch	Tetrahydropalmatine	483-14-7	ADRA1B	P35368	TCMSP,BatMan-TCM
20	Phellodendron chinense C.K.Schneid,Coptis chinensis Franch	Tetrahydropalmatine	483-14-7	SLC6A3	Q01959	TCMSP
20	Phellodendron chinense C.K.Schneid,Coptis chinensis Franch	Tetrahydropalmatine	483-14-7	ADRB2	P07550	TCMSP
20	Phellodendron chinense C.K.Schneid,Coptis chinensis Franch	Tetrahydropalmatine	483-14-7	ADRA1D	P25100	TCMSP,BatMan-TCM
20	Phellodendron chinense C.K.Schneid,Coptis chinensis Franch	Tetrahydropalmatine	483-14-7	SLC6A4	P31645	TCMSP,BatMan-TCM
20	Phellodendron chinense C.K.Schneid,Coptis chinensis Franch	Tetrahydropalmatine	483-14-7	OPRM1	P35372	TCMSP,BatMan-TCM
20	Phellodendron chinense C.K.Schneid,Coptis chinensis Franch	Tetrahydropalmatine	483-14-7	HSP90AA1	P07900	TCMSP
20	Phellodendron chinense C.K.Schneid,Coptis chinensis Franch	Tetrahydropalmatine	483-14-7	RXRB	P28702	TCMSP
20	Phellodendron chinense C.K.Schneid,Coptis chinensis Franch	Tetrahydropalmatine	483-14-7	CAMTA2	O94983	TCMSP
20	Phellodendron chinense C.K.Schneid,Coptis chinensis Franch	Tetrahydropalmatine	483-14-7	PTGS1	P23219	TCMSP
20	Phellodendron chinense C.K.Schneid,Coptis chinensis Franch	Tetrahydropalmatine	483-14-7	ADRB1	P08588	TCMSP
20	Phellodendron chinense C.K.Schneid,Coptis chinensis Franch	Tetrahydropalmatine	483-14-7	RXRA	P19793	TCMSP
20	Phellodendron chinense C.K.Schneid,Coptis chinensis Franch	Tetrahydropalmatine	483-14-7	DRD3	P35462	TCMSP,SwissTargetPrediction
20	Phellodendron chinense C.K.Schneid,Coptis chinensis Franch	Tetrahydropalmatine	483-14-7	DRD2	P14416	TCMSP,BatMan-TCM
20	Phellodendron chinense C.K.Schneid,Coptis chinensis Franch	Tetrahydropalmatine	483-14-7	NCOA1	Q15788	TCMSP
20	Phellodendron chinense C.K.Schneid,Coptis chinensis Franch	Tetrahydropalmatine	483-14-7	ACHE	P22303	BatMan-TCM
20	Phellodendron chinense C.K.Schneid,Coptis chinensis Franch	Tetrahydropalmatine	483-14-7	CHRNA2	Q15822	BatMan-TCM
20	Phellodendron chinense C.K.Schneid,Coptis chinensis Franch	Tetrahydropalmatine	483-14-7	CYBA	P13498	BatMan-TCM
20	Phellodendron chinense C.K.Schneid,Coptis chinensis Franch	Tetrahydropalmatine	483-14-7	CHRNA4	P43681	BatMan-TCM
20	Phellodendron chinense C.K.Schneid,Coptis chinensis Franch	Tetrahydropalmatine	483-14-7	RAC2	P15153	BatMan-TCM
20	Phellodendron chinense C.K.Schneid,Coptis chinensis Franch	Tetrahydropalmatine	483-14-7	RAC1	P63000	BatMan-TCM
20	Phellodendron chinense C.K.Schneid,Coptis chinensis Franch	Tetrahydropalmatine	483-14-7	NCF4	Q15080	BatMan-TCM
20	Phellodendron chinense C.K.Schneid,Coptis chinensis Franch	Tetrahydropalmatine	483-14-7	CHRNA7	P36544	BatMan-TCM
20	Phellodendron chinense C.K.Schneid,Coptis chinensis Franch	Tetrahydropalmatine	483-14-7	CYBB	P04839	BatMan-TCM
20	Phellodendron chinense C.K.Schneid,Coptis chinensis Franch	Tetrahydropalmatine	483-14-7	NCF1	P14598	BatMan-TCM
20	Phellodendron chinense C.K.Schneid,Coptis chinensis Franch	Tetrahydropalmatine	483-14-7	SIGMAR1	Q99720	BatMan-TCM
20	Phellodendron chinense C.K.Schneid,Coptis chinensis Franch	Tetrahydropalmatine	483-14-7	NCF2	P19878	BatMan-TCM
20	Phellodendron chinense C.K.Schneid,Coptis chinensis Franch	Tetrahydropalmatine	483-14-7	OPRK1	P41145	BatMan-TCM
20	Phellodendron chinense C.K.Schneid,Coptis chinensis Franch	Tetrahydropalmatine	483-14-7	CHRNA3	P32297	BatMan-TCM
20	Phellodendron chinense C.K.Schneid,Coptis chinensis Franch	Tetrahydropalmatine	483-14-7	RAC3	P60763	BatMan-TCM
20	Phellodendron chinense C.K.Schneid,Coptis chinensis Franch	Tetrahydropalmatine	483-14-7	CHRNB2	P17787	BatMan-TCM
20	Phellodendron chinense C.K.Schneid,Coptis chinensis Franch	Tetrahydropalmatine	483-14-7	PGRMC1	O00264	BatMan-TCM
20	Phellodendron chinense C.K.Schneid,Coptis chinensis Franch	Tetrahydropalmatine	483-14-7	GRIN3A	Q8TCU5	BatMan-TCM
20	Phellodendron chinense C.K.Schneid,Coptis chinensis Franch	Tetrahydropalmatine	483-14-7	CHRFAM7A	Q494W8	BatMan-TCM
20	Phellodendron chinense C.K.Schneid,Coptis chinensis Franch	Tetrahydropalmatine	483-14-7	CHRNB4	P30926	BatMan-TCM
20	Phellodendron chinense C.K.Schneid,Coptis chinensis Franch	Tetrahydropalmatine	483-14-7	TLR4	O00206	BatMan-TCM
20	Phellodendron chinense C.K.Schneid,Coptis chinensis Franch	Tetrahydropalmatine	483-14-7	ELANE	P08246	BatMan-TCM
20	Phellodendron chinense C.K.Schneid,Coptis chinensis Franch	Tetrahydropalmatine	483-14-7	CTSG	P08311	BatMan-TCM
20	Phellodendron chinense C.K.Schneid,Coptis chinensis Franch	Tetrahydropalmatine	483-14-7	SLC18A1	P54219	BatMan-TCM
20	Phellodendron chinense C.K.Schneid,Coptis chinensis Franch	Tetrahydropalmatine	483-14-7	CEND1	Q8N111	BatMan-TCM
20	Phellodendron chinense C.K.Schneid,Coptis chinensis Franch	Tetrahydropalmatine	483-14-7	SLC22A1	O15245	BatMan-TCM
20	Phellodendron chinense C.K.Schneid,Coptis chinensis Franch	Tetrahydropalmatine	483-14-7	WLS	Q5T9L3	BatMan-TCM
20	Phellodendron chinense C.K.Schneid,Coptis chinensis Franch	Tetrahydropalmatine	483-14-7	CHRNA9	Q9UGM1	BatMan-TCM
20	Phellodendron chinense C.K.Schneid,Coptis chinensis Franch	Tetrahydropalmatine	483-14-7	SLC18A2	Q05940	BatMan-TCM
20	Phellodendron chinense C.K.Schneid,Coptis chinensis Franch	Tetrahydropalmatine	483-14-7	BCHE	P06276	BatMan-TCM
20	Phellodendron chinense C.K.Schneid,Coptis chinensis Franch	Tetrahydropalmatine	483-14-7	ADRA1A	P35348	BatMan-TCM
20	Phellodendron chinense C.K.Schneid,Coptis chinensis Franch	Tetrahydropalmatine	483-14-7	HTR2A	P28223	BatMan-TCM
20	Phellodendron chinense C.K.Schneid,Coptis chinensis Franch	Tetrahydropalmatine	483-14-7	HTR2B	P41595	BatMan-TCM
20	Phellodendron chinense C.K.Schneid,Coptis chinensis Franch	Tetrahydropalmatine	483-14-7	ADRA2A	P08913	BatMan-TCM
20	Phellodendron chinense C.K.Schneid,Coptis chinensis Franch	Tetrahydropalmatine	483-14-7	HTR6	P50406	BatMan-TCM
20	Phellodendron chinense C.K.Schneid,Coptis chinensis Franch	Tetrahydropalmatine	483-14-7	HTR2C	P28335	BatMan-TCM
20	Phellodendron chinense C.K.Schneid,Coptis chinensis Franch	Tetrahydropalmatine	483-14-7	HRH4	Q9H3N8	BatMan-TCM
20	Phellodendron chinense C.K.Schneid,Coptis chinensis Franch	Tetrahydropalmatine	483-14-7	HRH1	P35367	BatMan-TCM
20	Phellodendron chinense C.K.Schneid,Coptis chinensis Franch	Tetrahydropalmatine	483-14-7	HRH2	P25021	BatMan-TCM
20	Phellodendron chinense C.K.Schneid,Coptis chinensis Franch	Tetrahydropalmatine	483-14-7	HTR1A	P08908	BatMan-TCM
20	Phellodendron chinense C.K.Schneid,Coptis chinensis Franch	Tetrahydropalmatine	483-14-7	ADRA2B	P18089	BatMan-TCM
20	Phellodendron chinense C.K.Schneid,Coptis chinensis Franch	Tetrahydropalmatine	483-14-7	ACTN3	Q08043	BatMan-TCM
20	Phellodendron chinense C.K.Schneid,Coptis chinensis Franch	Tetrahydropalmatine	483-14-7	GPM6B	Q13491	BatMan-TCM
20	Phellodendron chinense C.K.Schneid,Coptis chinensis Franch	Tetrahydropalmatine	483-14-7	HMOX1	P09601	BatMan-TCM
20	Phellodendron chinense C.K.Schneid,Coptis chinensis Franch	Tetrahydropalmatine	483-14-7	TAC1	P20366	BatMan-TCM
20	Phellodendron chinense C.K.Schneid,Coptis chinensis Franch	Tetrahydropalmatine	483-14-7	MC2R	Q01718	BatMan-TCM
20	Phellodendron chinense C.K.Schneid,Coptis chinensis Franch	Tetrahydropalmatine	483-14-7	SLITRK6	Q9H5Y7	BatMan-TCM
20	Phellodendron chinense C.K.Schneid,Coptis chinensis Franch	Tetrahydropalmatine	483-14-7	UTS2	O95399	BatMan-TCM
20	Phellodendron chinense C.K.Schneid,Coptis chinensis Franch	Tetrahydropalmatine	483-14-7	NAV2	Q8IVL1	BatMan-TCM
20	Phellodendron chinense C.K.Schneid,Coptis chinensis Franch	Tetrahydropalmatine	483-14-7	PDE3A	Q14432	BatMan-TCM
20	Phellodendron chinense C.K.Schneid,Coptis chinensis Franch	Tetrahydropalmatine	483-14-7	SCT	P09683	BatMan-TCM
20	Phellodendron chinense C.K.Schneid,Coptis chinensis Franch	Tetrahydropalmatine	483-14-7	TUSC2	O75896	BatMan-TCM
20	Phellodendron chinense C.K.Schneid,Coptis chinensis Franch	Tetrahydropalmatine	483-14-7	RHOA	P61586	BatMan-TCM
20	Phellodendron chinense C.K.Schneid,Coptis chinensis Franch	Tetrahydropalmatine	483-14-7	AVPR1A	P37288	BatMan-TCM
20	Phellodendron chinense C.K.Schneid,Coptis chinensis Franch	Tetrahydropalmatine	483-14-7	ADORA2A	P29274	BatMan-TCM
20	Phellodendron chinense C.K.Schneid,Coptis chinensis Franch	Tetrahydropalmatine	483-14-7	HCN4	Q9Y3Q4	BatMan-TCM
20	Phellodendron chinense C.K.Schneid,Coptis chinensis Franch	Tetrahydropalmatine	483-14-7	PHKG2	P15735	BatMan-TCM
20	Phellodendron chinense C.K.Schneid,Coptis chinensis Franch	Tetrahydropalmatine	483-14-7	OXT	P01178	BatMan-TCM
20	Phellodendron chinense C.K.Schneid,Coptis chinensis Franch	Tetrahydropalmatine	483-14-7	CACNA1A	O00555	BatMan-TCM
20	Phellodendron chinense C.K.Schneid,Coptis chinensis Franch	Tetrahydropalmatine	483-14-7	CCL5	P13501	BatMan-TCM
20	Phellodendron chinense C.K.Schneid,Coptis chinensis Franch	Tetrahydropalmatine	483-14-7	APLP1	P51693	BatMan-TCM
20	Phellodendron chinense C.K.Schneid,Coptis chinensis Franch	Tetrahydropalmatine	483-14-7	LAMP1	P11279	BatMan-TCM
20	Phellodendron chinense C.K.Schneid,Coptis chinensis Franch	Tetrahydropalmatine	483-14-7	PPP1R9B	Q96SB3	BatMan-TCM
20	Phellodendron chinense C.K.Schneid,Coptis chinensis Franch	Tetrahydropalmatine	483-14-7	YWHAE	P62258	BatMan-TCM
20	Phellodendron chinense C.K.Schneid,Coptis chinensis Franch	Tetrahydropalmatine	483-14-7	SUMO1	P63165	BatMan-TCM
20	Phellodendron chinense C.K.Schneid,Coptis chinensis Franch	Tetrahydropalmatine	483-14-7	HTR1B	P28222	BatMan-TCM
20	Phellodendron chinense C.K.Schneid,Coptis chinensis Franch	Tetrahydropalmatine	483-14-7	CNR2	P34972	BatMan-TCM
20	Phellodendron chinense C.K.Schneid,Coptis chinensis Franch	Tetrahydropalmatine	483-14-7	NOXA1	Q86UR1	BatMan-TCM
20	Phellodendron chinense C.K.Schneid,Coptis chinensis Franch	Tetrahydropalmatine	483-14-7	MC1R	Q01726	BatMan-TCM
20	Phellodendron chinense C.K.Schneid,Coptis chinensis Franch	Tetrahydropalmatine	483-14-7	MC4R	P32245	BatMan-TCM
20	Phellodendron chinense C.K.Schneid,Coptis chinensis Franch	Tetrahydropalmatine	483-14-7	IL1B	P01584	BatMan-TCM
20	Phellodendron chinense C.K.Schneid,Coptis chinensis Franch	Tetrahydropalmatine	483-14-7	AGT	P01019	BatMan-TCM
20	Phellodendron chinense C.K.Schneid,Coptis chinensis Franch	Tetrahydropalmatine	483-14-7	CRHBP	P24387	BatMan-TCM
20	Phellodendron chinense C.K.Schneid,Coptis chinensis Franch	Tetrahydropalmatine	483-14-7	F2R	P25116	BatMan-TCM
20	Phellodendron chinense C.K.Schneid,Coptis chinensis Franch	Tetrahydropalmatine	483-14-7	MTNR1B	P49286	BatMan-TCM
20	Phellodendron chinense C.K.Schneid,Coptis chinensis Franch	Tetrahydropalmatine	483-14-7	FGF10	O15520	BatMan-TCM
20	Phellodendron chinense C.K.Schneid,Coptis chinensis Franch	Tetrahydropalmatine	483-14-7	EGR1	P18146	BatMan-TCM
20	Phellodendron chinense C.K.Schneid,Coptis chinensis Franch	Tetrahydropalmatine	483-14-7	NOXO1	Q8NFA2	BatMan-TCM
20	Phellodendron chinense C.K.Schneid,Coptis chinensis Franch	Tetrahydropalmatine	483-14-7	ADAM8	P78325	BatMan-TCM
20	Phellodendron chinense C.K.Schneid,Coptis chinensis Franch	Tetrahydropalmatine	483-14-7	SLC44A4	Q53GD3	BatMan-TCM
20	Phellodendron chinense C.K.Schneid,Coptis chinensis Franch	Tetrahydropalmatine	483-14-7	FLOT1	O75955	BatMan-TCM
20	Phellodendron chinense C.K.Schneid,Coptis chinensis Franch	Tetrahydropalmatine	483-14-7	NPY5R	Q15761	BatMan-TCM
20	Phellodendron chinense C.K.Schneid,Coptis chinensis Franch	Tetrahydropalmatine	483-14-7	VCP	P55072	BatMan-TCM
20	Phellodendron chinense C.K.Schneid,Coptis chinensis Franch	Tetrahydropalmatine	483-14-7	GHRL	Q9UBU3	BatMan-TCM
20	Phellodendron chinense C.K.Schneid,Coptis chinensis Franch	Tetrahydropalmatine	483-14-7	TBR1	Q16650	BatMan-TCM
20	Phellodendron chinense C.K.Schneid,Coptis chinensis Franch	Tetrahydropalmatine	483-14-7	PTPRO	Q16827	BatMan-TCM
20	Phellodendron chinense C.K.Schneid,Coptis chinensis Franch	Tetrahydropalmatine	483-14-7	OXTR	P30559	BatMan-TCM
20	Phellodendron chinense C.K.Schneid,Coptis chinensis Franch	Tetrahydropalmatine	483-14-7	PAX2	Q02962	BatMan-TCM
20	Phellodendron chinense C.K.Schneid,Coptis chinensis Franch	Tetrahydropalmatine	483-14-7	CACNA1C	Q13936	BatMan-TCM
20	Phellodendron chinense C.K.Schneid,Coptis chinensis Franch	Tetrahydropalmatine	483-14-7	F2RL1	P55085	BatMan-TCM
20	Phellodendron chinense C.K.Schneid,Coptis chinensis Franch	Tetrahydropalmatine	483-14-7	UTS2R	Q9UKP6	BatMan-TCM
20	Phellodendron chinense C.K.Schneid,Coptis chinensis Franch	Tetrahydropalmatine	483-14-7	ACVR2A	P27037	BatMan-TCM
20	Phellodendron chinense C.K.Schneid,Coptis chinensis Franch	Tetrahydropalmatine	483-14-7	RAPGEF2	Q9Y4G8	BatMan-TCM
20	Phellodendron chinense C.K.Schneid,Coptis chinensis Franch	Tetrahydropalmatine	483-14-7	TIRAP	P58753	BatMan-TCM
20	Phellodendron chinense C.K.Schneid,Coptis chinensis Franch	Tetrahydropalmatine	483-14-7	AIF1	P55008	BatMan-TCM
20	Phellodendron chinense C.K.Schneid,Coptis chinensis Franch	Tetrahydropalmatine	483-14-7	GHRH	P01286	BatMan-TCM
20	Phellodendron chinense C.K.Schneid,Coptis chinensis Franch	Tetrahydropalmatine	483-14-7	HCRT	O43612	BatMan-TCM
20	Phellodendron chinense C.K.Schneid,Coptis chinensis Franch	Tetrahydropalmatine	483-14-7	RAB3B	P20337	BatMan-TCM
20	Phellodendron chinense C.K.Schneid,Coptis chinensis Franch	Tetrahydropalmatine	483-14-7	CNR1	P21554	BatMan-TCM
20	Phellodendron chinense C.K.Schneid,Coptis chinensis Franch	Tetrahydropalmatine	483-14-7	HIF1A	Q16665	BatMan-TCM
20	Phellodendron chinense C.K.Schneid,Coptis chinensis Franch	Tetrahydropalmatine	483-14-7	INS	P01308	BatMan-TCM
20	Phellodendron chinense C.K.Schneid,Coptis chinensis Franch	Tetrahydropalmatine	483-14-7	ACE	P12821	BatMan-TCM
20	Phellodendron chinense C.K.Schneid,Coptis chinensis Franch	Tetrahydropalmatine	483-14-7	SLC18A3	Q16572	BatMan-TCM
20	Phellodendron chinense C.K.Schneid,Coptis chinensis Franch	Tetrahydropalmatine	483-14-7	BNIP3	Q12983	BatMan-TCM
20	Phellodendron chinense C.K.Schneid,Coptis chinensis Franch	Tetrahydropalmatine	483-14-7	DRD4	P21917	BatMan-TCM
20	Phellodendron chinense C.K.Schneid,Coptis chinensis Franch	Tetrahydropalmatine	483-14-7	CRH	P06850	BatMan-TCM
20	Phellodendron chinense C.K.Schneid,Coptis chinensis Franch	Tetrahydropalmatine	483-14-7	GLI3	P10071	BatMan-TCM
20	Phellodendron chinense C.K.Schneid,Coptis chinensis Franch	Tetrahydropalmatine	483-14-7	PLXNB3	Q9ULL4	BatMan-TCM
20	Phellodendron chinense C.K.Schneid,Coptis chinensis Franch	Tetrahydropalmatine	483-14-7	CAV3	P56539	BatMan-TCM
20	Phellodendron chinense C.K.Schneid,Coptis chinensis Franch	Tetrahydropalmatine	483-14-7	NEFL	P07196	BatMan-TCM
20	Phellodendron chinense C.K.Schneid,Coptis chinensis Franch	Tetrahydropalmatine	483-14-7	UCN2	Q96RP3	BatMan-TCM
20	Phellodendron chinense C.K.Schneid,Coptis chinensis Franch	Tetrahydropalmatine	483-14-7	IL6	P05231	BatMan-TCM
20	Phellodendron chinense C.K.Schneid,Coptis chinensis Franch	Tetrahydropalmatine	483-14-7	RNF207	Q6ZRF8	BatMan-TCM
20	Phellodendron chinense C.K.Schneid,Coptis chinensis Franch	Tetrahydropalmatine	483-14-7	TACR2	P21452	BatMan-TCM
20	Phellodendron chinense C.K.Schneid,Coptis chinensis Franch	Tetrahydropalmatine	483-14-7	NRP1	O14786	BatMan-TCM
20	Phellodendron chinense C.K.Schneid,Coptis chinensis Franch	Tetrahydropalmatine	483-14-7	NPPA	P01160	BatMan-TCM
20	Phellodendron chinense C.K.Schneid,Coptis chinensis Franch	Tetrahydropalmatine	483-14-7	MC5R	P33032	BatMan-TCM
20	Phellodendron chinense C.K.Schneid,Coptis chinensis Franch	Tetrahydropalmatine	483-14-7	AQP1	P29972	BatMan-TCM
20	Phellodendron chinense C.K.Schneid,Coptis chinensis Franch	Tetrahydropalmatine	483-14-7	MC3R	P41968	BatMan-TCM
20	Phellodendron chinense C.K.Schneid,Coptis chinensis Franch	Tetrahydropalmatine	483-14-7	TAC4	Q86UU9	BatMan-TCM
20	Phellodendron chinense C.K.Schneid,Coptis chinensis Franch	Tetrahydropalmatine	483-14-7	TNR	Q92752	BatMan-TCM
20	Phellodendron chinense C.K.Schneid,Coptis chinensis Franch	Tetrahydropalmatine	483-14-7	NOS3	P29474	BatMan-TCM
20	Phellodendron chinense C.K.Schneid,Coptis chinensis Franch	Tetrahydropalmatine	483-14-7	EPHB1	P54762	BatMan-TCM
20	Phellodendron chinense C.K.Schneid,Coptis chinensis Franch	Tetrahydropalmatine	483-14-7	SNCA	P37840	BatMan-TCM
20	Phellodendron chinense C.K.Schneid,Coptis chinensis Franch	Tetrahydropalmatine	483-14-7	PDE2A	O00408	BatMan-TCM
20	Phellodendron chinense C.K.Schneid,Coptis chinensis Franch	Tetrahydropalmatine	483-14-7	CD34	P28906	BatMan-TCM
20	Phellodendron chinense C.K.Schneid,Coptis chinensis Franch	Tetrahydropalmatine	483-14-7	KCNMA1	Q12791	BatMan-TCM
20	Phellodendron chinense C.K.Schneid,Coptis chinensis Franch	Tetrahydropalmatine	483-14-7	POU4F3	Q15319	BatMan-TCM
20	Phellodendron chinense C.K.Schneid,Coptis chinensis Franch	Tetrahydropalmatine	483-14-7	CBFA2T3	O75081	BatMan-TCM
20	Phellodendron chinense C.K.Schneid,Coptis chinensis Franch	Tetrahydropalmatine	483-14-7	CALCA	P01258	BatMan-TCM
20	Phellodendron chinense C.K.Schneid,Coptis chinensis Franch	Tetrahydropalmatine	483-14-7	PINK1	Q9BXM7	BatMan-TCM
20	Phellodendron chinense C.K.Schneid,Coptis chinensis Franch	Tetrahydropalmatine	483-14-7	NOS1	P29475	BatMan-TCM
20	Phellodendron chinense C.K.Schneid,Coptis chinensis Franch	Tetrahydropalmatine	483-14-7	TREM1	Q9NP99	BatMan-TCM
20	Phellodendron chinense C.K.Schneid,Coptis chinensis Franch	Tetrahydropalmatine	483-14-7	GJA5	P36382	BatMan-TCM
20	Phellodendron chinense C.K.Schneid,Coptis chinensis Franch	Tetrahydropalmatine	483-14-7	PDGFB	P01127	BatMan-TCM
20	Phellodendron chinense C.K.Schneid,Coptis chinensis Franch	Tetrahydropalmatine	483-14-7	CARTPT	Q16568	BatMan-TCM
20	Phellodendron chinense C.K.Schneid,Coptis chinensis Franch	Tetrahydropalmatine	483-14-7	NEFH	P12036	BatMan-TCM
20	Phellodendron chinense C.K.Schneid,Coptis chinensis Franch	Tetrahydropalmatine	483-14-7	ATP8B1	O43520	BatMan-TCM
20	Phellodendron chinense C.K.Schneid,Coptis chinensis Franch	Tetrahydropalmatine	483-14-7	KISS1	Q15726	BatMan-TCM
20	Phellodendron chinense C.K.Schneid,Coptis chinensis Franch	Tetrahydropalmatine	483-14-7	GRM7	Q14831	BatMan-TCM
20	Phellodendron chinense C.K.Schneid,Coptis chinensis Franch	Tetrahydropalmatine	483-14-7	FOS	P01100	BatMan-TCM
20	Phellodendron chinense C.K.Schneid,Coptis chinensis Franch	Tetrahydropalmatine	483-14-7	CRHR2	Q13324	BatMan-TCM
20	Phellodendron chinense C.K.Schneid,Coptis chinensis Franch	Tetrahydropalmatine	483-14-7	GRIN1	Q05586	BatMan-TCM
20	Phellodendron chinense C.K.Schneid,Coptis chinensis Franch	Tetrahydropalmatine	483-14-7	HCN2	Q9UL51	BatMan-TCM
20	Phellodendron chinense C.K.Schneid,Coptis chinensis Franch	Tetrahydropalmatine	483-14-7	DRD2	P14416	SwissTargetPrediction
20	Phellodendron chinense C.K.Schneid,Coptis chinensis Franch	Tetrahydropalmatine	483-14-7	SIGMAR1	Q99720	SwissTargetPrediction
20	Phellodendron chinense C.K.Schneid,Coptis chinensis Franch	Tetrahydropalmatine	483-14-7	F3	P13726	SwissTargetPrediction
20	Phellodendron chinense C.K.Schneid,Coptis chinensis Franch	Tetrahydropalmatine	483-14-7	HTR1A	P08908	SwissTargetPrediction
20	Phellodendron chinense C.K.Schneid,Coptis chinensis Franch	Tetrahydropalmatine	483-14-7	DRD4	P21917	SwissTargetPrediction
21	Coptis chinensis Franch	Groenlandicine	38691-95-1	NOS2	P35228	TCMSP
21	Coptis chinensis Franch	Groenlandicine	38691-95-1	PTGS1	P23219	TCMSP
21	Coptis chinensis Franch	Groenlandicine	38691-95-1	ESR1	P03372	TCMSP
21	Coptis chinensis Franch	Groenlandicine	38691-95-1	AR	P10275	TCMSP
21	Coptis chinensis Franch	Groenlandicine	38691-95-1	PTGS2	P35354	TCMSP
21	Coptis chinensis Franch	Groenlandicine	38691-95-1	RXRA	P19793	TCMSP
21	Coptis chinensis Franch	Groenlandicine	38691-95-1	PRSS1	P07477	TCMSP
21	Coptis chinensis Franch	Groenlandicine	38691-95-1	NCOA2	Q15596	TCMSP
21	Coptis chinensis Franch	Groenlandicine	38691-95-1	KCNH2	Q12809	TCMSP
21	Coptis chinensis Franch	Groenlandicine	38691-95-1	SCN5A	Q14524	TCMSP
21	Coptis chinensis Franch	Groenlandicine	38691-95-1	ADRB2	P07550	TCMSP
21	Coptis chinensis Franch	Groenlandicine	38691-95-1	HSP90AA1	P07900	TCMSP
22	Coptis chinensis Franch	Oxyberberine	549-21-3	NOS2	P35228	TCMSP
22	Coptis chinensis Franch	Oxyberberine	549-21-3	PTGS1	P23219	TCMSP
22	Coptis chinensis Franch	Oxyberberine	549-21-3	CHRM3	P20309	TCMSP
22	Coptis chinensis Franch	Oxyberberine	549-21-3	KCNH2	Q12809	TCMSP,BatMan-TCM
22	Coptis chinensis Franch	Oxyberberine	549-21-3	AR	P10275	TCMSP
22	Coptis chinensis Franch	Oxyberberine	549-21-3	SCN5A	Q14524	TCMSP
22	Coptis chinensis Franch	Oxyberberine	549-21-3	PTGS2	P35354	TCMSP
22	Coptis chinensis Franch	Oxyberberine	549-21-3	F7	P08709	TCMSP
22	Coptis chinensis Franch	Oxyberberine	549-21-3	RXRA	P19793	TCMSP
22	Coptis chinensis Franch	Oxyberberine	549-21-3	ADRA1B	P35368	TCMSP,BatMan-TCM
22	Coptis chinensis Franch	Oxyberberine	549-21-3	ADRB2	P07550	TCMSP
22	Coptis chinensis Franch	Oxyberberine	549-21-3	ADRA1D	P25100	TCMSP,BatMan-TCM
22	Coptis chinensis Franch	Oxyberberine	549-21-3	HSP90AA1	P07900	TCMSP
22	Coptis chinensis Franch	Oxyberberine	549-21-3	PRSS1	P07477	TCMSP
22	Coptis chinensis Franch	Oxyberberine	549-21-3	NCOA2	Q15596	TCMSP
22	Coptis chinensis Franch	Oxyberberine	549-21-3	CAMTA2	O94983	TCMSP
22	Coptis chinensis Franch	Oxyberberine	549-21-3	ADRA1A	P35348	BatMan-TCM
22	Coptis chinensis Franch	Oxyberberine	549-21-3	ADRA2A	P08913	BatMan-TCM
22	Coptis chinensis Franch	Oxyberberine	549-21-3	KCNH6	Q9H252	BatMan-TCM
22	Coptis chinensis Franch	Oxyberberine	549-21-3	KCNH7	Q9NS40	BatMan-TCM
22	Coptis chinensis Franch	Oxyberberine	549-21-3	ADRA2B	P18089	BatMan-TCM
22	Coptis chinensis Franch	Oxyberberine	549-21-3	PHKG2	P15735	BatMan-TCM
22	Coptis chinensis Franch	Oxyberberine	549-21-3	APLP1	P51693	BatMan-TCM
22	Coptis chinensis Franch	Oxyberberine	549-21-3	YWHAE	P62258	BatMan-TCM
22	Coptis chinensis Franch	Oxyberberine	549-21-3	CHRNA7	P36544	BatMan-TCM
22	Coptis chinensis Franch	Oxyberberine	549-21-3	INS	P01308	BatMan-TCM
22	Coptis chinensis Franch	Oxyberberine	549-21-3	ADRA2C	P18825	BatMan-TCM
22	Coptis chinensis Franch	Oxyberberine	549-21-3	NPPA	P01160	BatMan-TCM
22	Coptis chinensis Franch	Oxyberberine	549-21-3	CALCA	P01258	BatMan-TCM
23	Phellodendron chinense C.K.Schneid	3-O-Feruloylquinic acid	62929-69-5	PTGS2	P35354	TCMSP
23	Phellodendron chinense C.K.Schneid	3-O-Feruloylquinic acid	62929-69-5	CA2	P00918	TCMSP
23	Phellodendron chinense C.K.Schneid	3-O-Feruloylquinic acid	62929-69-5	MMP8	P22894	TCMSP
24	Coptis chinensis Franch,Phellodendron chinense C.K.Schneid	Coptisine	3486-66-6	NOS2	P35228	TCMSP
24	Coptis chinensis Franch,Phellodendron chinense C.K.Schneid	Coptisine	3486-66-6	PTGS1	P23219	TCMSP
24	Coptis chinensis Franch,Phellodendron chinense C.K.Schneid	Coptisine	3486-66-6	KCNH2	Q12809	TCMSP
24	Coptis chinensis Franch,Phellodendron chinense C.K.Schneid	Coptisine	3486-66-6	ESR1	P03372	TCMSP
24	Coptis chinensis Franch,Phellodendron chinense C.K.Schneid	Coptisine	3486-66-6	AR	P10275	TCMSP
24	Coptis chinensis Franch,Phellodendron chinense C.K.Schneid	Coptisine	3486-66-6	SCN5A	Q14524	TCMSP
24	Coptis chinensis Franch,Phellodendron chinense C.K.Schneid	Coptisine	3486-66-6	PTGS2	P35354	TCMSP
24	Coptis chinensis Franch,Phellodendron chinense C.K.Schneid	Coptisine	3486-66-6	PRSS1	P07477	TCMSP
24	Coptis chinensis Franch,Phellodendron chinense C.K.Schneid	Coptisine	3486-66-6	TNFSF11	O14788	Stitch
26	Phellodendron chinense C.K.Schneid,Coptis chinensis Franch	Columbamine	3621-36-1	NOS2	P35228	TCMSP
26	Phellodendron chinense C.K.Schneid,Coptis chinensis Franch	Columbamine	3621-36-1	PTGS1	P23219	TCMSP
26	Phellodendron chinense C.K.Schneid,Coptis chinensis Franch	Columbamine	3621-36-1	KCNH2	Q12809	TCMSP
26	Phellodendron chinense C.K.Schneid,Coptis chinensis Franch	Columbamine	3621-36-1	AR	P10275	TCMSP
26	Phellodendron chinense C.K.Schneid,Coptis chinensis Franch	Columbamine	3621-36-1	SCN5A	Q14524	TCMSP
26	Phellodendron chinense C.K.Schneid,Coptis chinensis Franch	Columbamine	3621-36-1	PTGS2	P35354	TCMSP
26	Phellodendron chinense C.K.Schneid,Coptis chinensis Franch	Columbamine	3621-36-1	F7	P08709	TCMSP
26	Phellodendron chinense C.K.Schneid,Coptis chinensis Franch	Columbamine	3621-36-1	HSP90AA1	P07900	TCMSP
26	Phellodendron chinense C.K.Schneid,Coptis chinensis Franch	Columbamine	3621-36-1	PRSS1	P07477	TCMSP
26	Phellodendron chinense C.K.Schneid,Coptis chinensis Franch	Columbamine	3621-36-1	NCOA2	Q15596	TCMSP
26	Phellodendron chinense C.K.Schneid,Coptis chinensis Franch	Columbamine	3621-36-1	NCOA1	Q15788	TCMSP
26	Phellodendron chinense C.K.Schneid,Coptis chinensis Franch	Columbamine	3621-36-1	CAMTA2	O94983	TCMSP
26	Phellodendron chinense C.K.Schneid,Coptis chinensis Franch	Columbamine	3621-36-1	RXRA	P19793	TCMSP
26	Phellodendron chinense C.K.Schneid,Coptis chinensis Franch	Columbamine	3621-36-1	ADRB2	P07550	TCMSP
26	Phellodendron chinense C.K.Schneid,Coptis chinensis Franch	Columbamine	3621-36-1	BACE1	P56817	TCMSP
26	Phellodendron chinense C.K.Schneid,Coptis chinensis Franch	Columbamine	3621-36-1	NR1I2	O75469	TCMSP,BatMan-TCM
26	Phellodendron chinense C.K.Schneid,Coptis chinensis Franch	Columbamine	3621-36-1	PDE10A	Q9Y233	TCMSP
26	Phellodendron chinense C.K.Schneid,Coptis chinensis Franch	Columbamine	3621-36-1	TYR	P14679	BatMan-TCM
26	Phellodendron chinense C.K.Schneid,Coptis chinensis Franch	Columbamine	3621-36-1	DCT	P40126	BatMan-TCM
26	Phellodendron chinense C.K.Schneid,Coptis chinensis Franch	Columbamine	3621-36-1	TYRP1	P17643	BatMan-TCM
26	Phellodendron chinense C.K.Schneid,Coptis chinensis Franch	Columbamine	3621-36-1	SEC14L3	Q9UDX4	BatMan-TCM
26	Phellodendron chinense C.K.Schneid,Coptis chinensis Franch	Columbamine	3621-36-1	PPP2CA	P67775	BatMan-TCM
26	Phellodendron chinense C.K.Schneid,Coptis chinensis Franch	Columbamine	3621-36-1	PRKCA	P17252	BatMan-TCM
26	Phellodendron chinense C.K.Schneid,Coptis chinensis Franch	Columbamine	3621-36-1	ALOX5	P09917	BatMan-TCM
26	Phellodendron chinense C.K.Schneid,Coptis chinensis Franch	Columbamine	3621-36-1	PPP2CB	P62714	BatMan-TCM
26	Phellodendron chinense C.K.Schneid,Coptis chinensis Franch	Columbamine	3621-36-1	SEC14L2	O76054	BatMan-TCM
26	Phellodendron chinense C.K.Schneid,Coptis chinensis Franch	Columbamine	3621-36-1	DGKA	P23743	BatMan-TCM
26	Phellodendron chinense C.K.Schneid,Coptis chinensis Franch	Columbamine	3621-36-1	PRKCB	P05771	BatMan-TCM
26	Phellodendron chinense C.K.Schneid,Coptis chinensis Franch	Columbamine	3621-36-1	SEC14L4	Q9UDX3	BatMan-TCM
26	Phellodendron chinense C.K.Schneid,Coptis chinensis Franch	Columbamine	3621-36-1	AP3D1	O14617	BatMan-TCM
26	Phellodendron chinense C.K.Schneid,Coptis chinensis Franch	Columbamine	3621-36-1	OCA2	Q04671	BatMan-TCM
26	Phellodendron chinense C.K.Schneid,Coptis chinensis Franch	Columbamine	3621-36-1	GPR143	P51810	BatMan-TCM
27	Astragalus mongholicus Bunge	Calycosin-7-glucoside	20633-67-4	TNF	P01375	SwissTargetPrediction
27	Astragalus mongholicus Bunge	Calycosin-7-glucoside	20633-67-4	IL2	P60568	SwissTargetPrediction
28	Phellodendron chinense C.K.Schneid,Coptis chinensis Franch	Jatrorrhizine	3621-38-3	NOS2	P35228	TCMSP
28	Phellodendron chinense C.K.Schneid,Coptis chinensis Franch	Jatrorrhizine	3621-38-3	PTGS1	P23219	TCMSP
28	Phellodendron chinense C.K.Schneid,Coptis chinensis Franch	Jatrorrhizine	3621-38-3	KCNH2	Q12809	TCMSP
28	Phellodendron chinense C.K.Schneid,Coptis chinensis Franch	Jatrorrhizine	3621-38-3	ESR1	P03372	TCMSP
28	Phellodendron chinense C.K.Schneid,Coptis chinensis Franch	Jatrorrhizine	3621-38-3	AR	P10275	TCMSP
28	Phellodendron chinense C.K.Schneid,Coptis chinensis Franch	Jatrorrhizine	3621-38-3	SCN5A	Q14524	TCMSP
28	Phellodendron chinense C.K.Schneid,Coptis chinensis Franch	Jatrorrhizine	3621-38-3	PTGS2	P35354	TCMSP
28	Phellodendron chinense C.K.Schneid,Coptis chinensis Franch	Jatrorrhizine	3621-38-3	RXRA	P19793	TCMSP
28	Phellodendron chinense C.K.Schneid,Coptis chinensis Franch	Jatrorrhizine	3621-38-3	ESR2	Q92731	TCMSP
28	Phellodendron chinense C.K.Schneid,Coptis chinensis Franch	Jatrorrhizine	3621-38-3	HSP90AA1	P07900	TCMSP
28	Phellodendron chinense C.K.Schneid,Coptis chinensis Franch	Jatrorrhizine	3621-38-3	CDK2	P24941	TCMSP
28	Phellodendron chinense C.K.Schneid,Coptis chinensis Franch	Jatrorrhizine	3621-38-3	PRSS1	P07477	TCMSP
28	Phellodendron chinense C.K.Schneid,Coptis chinensis Franch	Jatrorrhizine	3621-38-3	CCNA2	P20248	TCMSP
28	Phellodendron chinense C.K.Schneid,Coptis chinensis Franch	Jatrorrhizine	3621-38-3	NCOA2	Q15596	TCMSP
28	Phellodendron chinense C.K.Schneid,Coptis chinensis Franch	Jatrorrhizine	3621-38-3	CAMTA2	O94983	TCMSP
28	Phellodendron chinense C.K.Schneid,Coptis chinensis Franch	Jatrorrhizine	3621-38-3	SELE	P16581	Stitch
29	Reynoutria japonica Houtt	Polydatin	27208-80-6	PTGS2	P35354	TCMSP
29	Reynoutria japonica Houtt	Polydatin	27208-80-6	CA2	P00918	TCMSP
29	Reynoutria japonica Houtt	Polydatin	27208-80-6	CAMTA2	O94983	TCMSP
29	Reynoutria japonica Houtt	Polydatin	27208-80-6	PLB1	Q6P1J6	TCMSP
30	Phellodendron chinense C.K.Schneid,Coptis chinensis Franch	Berberine	2086-83-1	NOS2	P35228	TCMSP
30	Phellodendron chinense C.K.Schneid,Coptis chinensis Franch	Berberine	2086-83-1	PTGS1	P23219	TCMSP
30	Phellodendron chinense C.K.Schneid,Coptis chinensis Franch	Berberine	2086-83-1	KCNH2	Q12809	TCMSP
30	Phellodendron chinense C.K.Schneid,Coptis chinensis Franch	Berberine	2086-83-1	ESR1	P03372	TCMSP
30	Phellodendron chinense C.K.Schneid,Coptis chinensis Franch	Berberine	2086-83-1	AR	P10275	TCMSP
30	Phellodendron chinense C.K.Schneid,Coptis chinensis Franch	Berberine	2086-83-1	SCN5A	Q14524	TCMSP
30	Phellodendron chinense C.K.Schneid,Coptis chinensis Franch	Berberine	2086-83-1	PTGS2	P35354	TCMSP
30	Phellodendron chinense C.K.Schneid,Coptis chinensis Franch	Berberine	2086-83-1	RXRA	P19793	TCMSP
30	Phellodendron chinense C.K.Schneid,Coptis chinensis Franch	Berberine	2086-83-1	ADRB2	P07550	TCMSP
30	Phellodendron chinense C.K.Schneid,Coptis chinensis Franch	Berberine	2086-83-1	HSP90AA1	P07900	TCMSP
30	Phellodendron chinense C.K.Schneid,Coptis chinensis Franch	Berberine	2086-83-1	PRSS1	P07477	TCMSP
30	Phellodendron chinense C.K.Schneid,Coptis chinensis Franch	Berberine	2086-83-1	NCOA2	Q15596	TCMSP
30	Phellodendron chinense C.K.Schneid,Coptis chinensis Franch	Berberine	2086-83-1	PDE10A	Q9Y233	TCMSP
30	Phellodendron chinense C.K.Schneid,Coptis chinensis Franch	Berberine	2086-83-1	CAMTA2	O94983	TCMSP
30	Phellodendron chinense C.K.Schneid,Coptis chinensis Franch	Berberine	2086-83-1	ACACB	O00763	BatMan-TCM
30	Phellodendron chinense C.K.Schneid,Coptis chinensis Franch	Berberine	2086-83-1	MTAP	Q13126	BatMan-TCM
30	Phellodendron chinense C.K.Schneid,Coptis chinensis Franch	Berberine	2086-83-1	APRT	P07741	BatMan-TCM
30	Phellodendron chinense C.K.Schneid,Coptis chinensis Franch	Berberine	2086-83-1	PECR	Q9BY49	BatMan-TCM
30	Phellodendron chinense C.K.Schneid,Coptis chinensis Franch	Berberine	2086-83-1	SRPK2	P78362	BatMan-TCM
30	Phellodendron chinense C.K.Schneid,Coptis chinensis Franch	Berberine	2086-83-1	ACP1	P24666	BatMan-TCM
30	Phellodendron chinense C.K.Schneid,Coptis chinensis Franch	Berberine	2086-83-1	ACACA	Q13085	BatMan-TCM
30	Phellodendron chinense C.K.Schneid,Coptis chinensis Franch	Berberine	2086-83-1	ACHE	P22303	SwissTargetPrediction
30	Phellodendron chinense C.K.Schneid,Coptis chinensis Franch	Berberine	2086-83-1	HTR2B	P41595	SwissTargetPrediction
30	Phellodendron chinense C.K.Schneid,Coptis chinensis Franch	Berberine	2086-83-1	BCHE	P06276	SwissTargetPrediction
30	Phellodendron chinense C.K.Schneid,Coptis chinensis Franch	Berberine	2086-83-1	ADRA2C	P18825	SwissTargetPrediction
30	Phellodendron chinense C.K.Schneid,Coptis chinensis Franch	Berberine	2086-83-1	ADRA2B	P18089	SwissTargetPrediction
30	Phellodendron chinense C.K.Schneid,Coptis chinensis Franch	Berberine	2086-83-1	CHRM1	P11229	SwissTargetPrediction
30	Phellodendron chinense C.K.Schneid,Coptis chinensis Franch	Berberine	2086-83-1	SIGMAR1	Q99720	SwissTargetPrediction
30	Phellodendron chinense C.K.Schneid,Coptis chinensis Franch	Berberine	2086-83-1	CYP2D6	P10635	SwissTargetPrediction
30	Phellodendron chinense C.K.Schneid,Coptis chinensis Franch	Berberine	2086-83-1	SAE1 UBA2	Q9UBE0 Q9UBT2	SwissTargetPrediction
30	Phellodendron chinense C.K.Schneid,Coptis chinensis Franch	Berberine	2086-83-1	LDLR	P01130	Stitch
30	Phellodendron chinense C.K.Schneid,Coptis chinensis Franch	Berberine	2086-83-1	CCND1	P24385	Stitch
30	Phellodendron chinense C.K.Schneid,Coptis chinensis Franch	Berberine	2086-83-1	MAPK1	P28482	Stitch
30	Phellodendron chinense C.K.Schneid,Coptis chinensis Franch	Berberine	2086-83-1	CASP3	P42574	Stitch
30	Phellodendron chinense C.K.Schneid,Coptis chinensis Franch	Berberine	2086-83-1	HMOX1	P09601	Stitch
30	Phellodendron chinense C.K.Schneid,Coptis chinensis Franch	Berberine	2086-83-1	ATP5G2	Q06055	Stitch
30	Phellodendron chinense C.K.Schneid,Coptis chinensis Franch	Berberine	2086-83-1	AKT1	P31749	Stitch
30	Phellodendron chinense C.K.Schneid,Coptis chinensis Franch	Berberine	2086-83-1	DPP4	P27487	Stitch
30	Phellodendron chinense C.K.Schneid,Coptis chinensis Franch	Berberine	2086-83-1	PCSK9	Q8NBP7	Stitch
30	Phellodendron chinense C.K.Schneid,Coptis chinensis Franch	Berberine	2086-83-1	TP53	P04637	Stitch
31	Phellodendron chinense C.K.Schneid,Coptis chinensis Franch	Palmatine	3486-67-7	NOS2	P35228	TCMSP
31	Phellodendron chinense C.K.Schneid,Coptis chinensis Franch	Palmatine	3486-67-7	PTGS1	P23219	TCMSP
31	Phellodendron chinense C.K.Schneid,Coptis chinensis Franch	Palmatine	3486-67-7	KCNH2	Q12809	TCMSP
31	Phellodendron chinense C.K.Schneid,Coptis chinensis Franch	Palmatine	3486-67-7	ESR1	P03372	TCMSP
31	Phellodendron chinense C.K.Schneid,Coptis chinensis Franch	Palmatine	3486-67-7	AR	P10275	TCMSP
31	Phellodendron chinense C.K.Schneid,Coptis chinensis Franch	Palmatine	3486-67-7	SCN5A	Q14524	TCMSP
31	Phellodendron chinense C.K.Schneid,Coptis chinensis Franch	Palmatine	3486-67-7	PTGS2	P35354	TCMSP
31	Phellodendron chinense C.K.Schneid,Coptis chinensis Franch	Palmatine	3486-67-7	RXRA	P19793	TCMSP
31	Phellodendron chinense C.K.Schneid,Coptis chinensis Franch	Palmatine	3486-67-7	ADRB2	P07550	TCMSP
31	Phellodendron chinense C.K.Schneid,Coptis chinensis Franch	Palmatine	3486-67-7	ESR2	Q92731	TCMSP
31	Phellodendron chinense C.K.Schneid,Coptis chinensis Franch	Palmatine	3486-67-7	HSP90AA1	P07900	TCMSP
31	Phellodendron chinense C.K.Schneid,Coptis chinensis Franch	Palmatine	3486-67-7	PRSS1	P07477	TCMSP
31	Phellodendron chinense C.K.Schneid,Coptis chinensis Franch	Palmatine	3486-67-7	NCOA2	Q15596	TCMSP
31	Phellodendron chinense C.K.Schneid,Coptis chinensis Franch	Palmatine	3486-67-7	CAMTA2	O94983	TCMSP
31	Phellodendron chinense C.K.Schneid,Coptis chinensis Franch	Palmatine	3486-67-7	CDK2	P24941	TCMSP
31	Phellodendron chinense C.K.Schneid,Coptis chinensis Franch	Palmatine	3486-67-7	F7	P08709	TCMSP
31	Phellodendron chinense C.K.Schneid,Coptis chinensis Franch	Palmatine	3486-67-7	PDE10A	Q9Y233	BatMan-TCM
31	Phellodendron chinense C.K.Schneid,Coptis chinensis Franch	Palmatine	3486-67-7	PDE4B	Q07343	BatMan-TCM
31	Phellodendron chinense C.K.Schneid,Coptis chinensis Franch	Palmatine	3486-67-7	PDE4D	Q08499	BatMan-TCM
31	Phellodendron chinense C.K.Schneid,Coptis chinensis Franch	Palmatine	3486-67-7	PDE5A	O76074	BatMan-TCM
31	Phellodendron chinense C.K.Schneid,Coptis chinensis Franch	Palmatine	3486-67-7	PDE9A	O76083	BatMan-TCM
31	Phellodendron chinense C.K.Schneid,Coptis chinensis Franch	Palmatine	3486-67-7	PDE1B	Q01064	BatMan-TCM
31	Phellodendron chinense C.K.Schneid,Coptis chinensis Franch	Palmatine	3486-67-7	PLN	P26678	BatMan-TCM
31	Phellodendron chinense C.K.Schneid,Coptis chinensis Franch	Palmatine	3486-67-7	HRC	P23327	BatMan-TCM
31	Phellodendron chinense C.K.Schneid,Coptis chinensis Franch	Palmatine	3486-67-7	CAMK2D	Q13557	BatMan-TCM
31	Phellodendron chinense C.K.Schneid,Coptis chinensis Franch	Palmatine	3486-67-7	PDE2A	O00408	BatMan-TCM
31	Phellodendron chinense C.K.Schneid,Coptis chinensis Franch	Palmatine	3486-67-7	CAMK2G	Q13555	BatMan-TCM
31	Phellodendron chinense C.K.Schneid,Coptis chinensis Franch	Palmatine	3486-67-7	PDE11A	Q9HCR9	BatMan-TCM
31	Phellodendron chinense C.K.Schneid,Coptis chinensis Franch	Palmatine	3486-67-7	ACHE	P22303	SwissTargetPrediction
31	Phellodendron chinense C.K.Schneid,Coptis chinensis Franch	Palmatine	3486-67-7	CYP2D6	P10635	Stitch
31	Phellodendron chinense C.K.Schneid,Coptis chinensis Franch	Palmatine	3486-67-7	TOP1	P11387	Stitch
31	Phellodendron chinense C.K.Schneid,Coptis chinensis Franch	Palmatine	3486-67-7	CYP3A4	P08684	Stitch
34	Astragalus mongholicus Bunge,Spatholobus suberectus Dunn	Ononin	486-62-4	NOS2	P35228	TCMSP
34	Astragalus mongholicus Bunge,Spatholobus suberectus Dunn	Ononin	486-62-4	ESR1	P03372	TCMSP
34	Astragalus mongholicus Bunge,Spatholobus suberectus Dunn	Ononin	486-62-4	AR	P10275	TCMSP
34	Astragalus mongholicus Bunge,Spatholobus suberectus Dunn	Ononin	486-62-4	PTGS2	P35354	TCMSP
34	Astragalus mongholicus Bunge,Spatholobus suberectus Dunn	Ononin	486-62-4	F7	P08709	TCMSP
34	Astragalus mongholicus Bunge,Spatholobus suberectus Dunn	Ononin	486-62-4	KDR	P35968	TCMSP
34	Astragalus mongholicus Bunge,Spatholobus suberectus Dunn	Ononin	486-62-4	DPP4	P27487	TCMSP
34	Astragalus mongholicus Bunge,Spatholobus suberectus Dunn	Ononin	486-62-4	CAMTA2	O94983	TCMSP
34	Astragalus mongholicus Bunge,Spatholobus suberectus Dunn	Ononin	486-62-4	PPARG	P37231	TCMSP
34	Astragalus mongholicus Bunge,Spatholobus suberectus Dunn	Ononin	486-62-4	IL2	P60568	SwissTargetPrediction
34	Astragalus mongholicus Bunge,Spatholobus suberectus Dunn	Ononin	486-62-4	TNF	P01375	SwissTargetPrediction
35	Salvia miltiorrhiza Bunge	Rosmarinic acid	20283-92-5	ESR1	P03372	TCMSP
35	Salvia miltiorrhiza Bunge	Rosmarinic acid	20283-92-5	AR	P10275	TCMSP
35	Salvia miltiorrhiza Bunge	Rosmarinic acid	20283-92-5	PPARG	P37231	TCMSP
35	Salvia miltiorrhiza Bunge	Rosmarinic acid	20283-92-5	PTGS2	P35354	TCMSP
35	Salvia miltiorrhiza Bunge	Rosmarinic acid	20283-92-5	DPP4	P27487	TCMSP
35	Salvia miltiorrhiza Bunge	Rosmarinic acid	20283-92-5	PRSS1	P07477	TCMSP
35	Salvia miltiorrhiza Bunge	Rosmarinic acid	20283-92-5	RELA	Q04206	TCMSP
35	Salvia miltiorrhiza Bunge	Rosmarinic acid	20283-92-5	IKBKB	O14920	TCMSP
35	Salvia miltiorrhiza Bunge	Rosmarinic acid	20283-92-5	CDKN1A	P38936	TCMSP
35	Salvia miltiorrhiza Bunge	Rosmarinic acid	20283-92-5	EIF6	P56537	TCMSP
35	Salvia miltiorrhiza Bunge	Rosmarinic acid	20283-92-5	MAPK1	P28482	TCMSP
35	Salvia miltiorrhiza Bunge	Rosmarinic acid	20283-92-5	CASP3	P42574	TCMSP
35	Salvia miltiorrhiza Bunge	Rosmarinic acid	20283-92-5	STAT1	P42224	TCMSP
35	Salvia miltiorrhiza Bunge	Rosmarinic acid	20283-92-5	CCL2	P13500	TCMSP
35	Salvia miltiorrhiza Bunge	Rosmarinic acid	20283-92-5	IL2RA	P01589	TCMSP
35	Salvia miltiorrhiza Bunge	Rosmarinic acid	20283-92-5	NFATC3	Q12968	TCMSP
35	Salvia miltiorrhiza Bunge	Rosmarinic acid	20283-92-5	CCND3	P30281	TCMSP
35	Salvia miltiorrhiza Bunge	Rosmarinic acid	20283-92-5	IL4	P05112	TCMSP
35	Salvia miltiorrhiza Bunge	Rosmarinic acid	20283-92-5	IL5	P05113	TCMSP
35	Salvia miltiorrhiza Bunge	Rosmarinic acid	20283-92-5	CCL3	P10147	TCMSP
35	Salvia miltiorrhiza Bunge	Rosmarinic acid	20283-92-5	CD80	P33681	TCMSP
35	Salvia miltiorrhiza Bunge	Rosmarinic acid	20283-92-5	CD86	P42081	TCMSP
35	Salvia miltiorrhiza Bunge	Rosmarinic acid	20283-92-5	CCL11	P51671	TCMSP
35	Salvia miltiorrhiza Bunge	Rosmarinic acid	20283-92-5	CCR3	P51677	TCMSP
35	Salvia miltiorrhiza Bunge	Rosmarinic acid	20283-92-5	IDO1	P14902	TCMSP
35	Salvia miltiorrhiza Bunge	Rosmarinic acid	20283-92-5	SNCA	P37840	TCMSP
35	Salvia miltiorrhiza Bunge	Rosmarinic acid	20283-92-5	IGHG1	P01857	TCMSP
35	Salvia miltiorrhiza Bunge	Rosmarinic acid	20283-92-5	CD247	P20963	TCMSP
35	Salvia miltiorrhiza Bunge	Rosmarinic acid	20283-92-5	C3	P01024	TCMSP
35	Salvia miltiorrhiza Bunge	Rosmarinic acid	20283-92-5	F2	P00734	TCMSP
35	Salvia miltiorrhiza Bunge	Rosmarinic acid	20283-92-5	C5	P01031	TCMSP
35	Salvia miltiorrhiza Bunge	Rosmarinic acid	20283-92-5	FYN	P06241	SwissTargetPrediction
35	Salvia miltiorrhiza Bunge	Rosmarinic acid	20283-92-5	AKR1B1	P15121	SwissTargetPrediction
35	Salvia miltiorrhiza Bunge	Rosmarinic acid	20283-92-5	TTR	P02766	SwissTargetPrediction
35	Salvia miltiorrhiza Bunge	Rosmarinic acid	20283-92-5	MMP1	P03956	SwissTargetPrediction
37	Salvia miltiorrhiza Bunge	Lithospermic acid	28831-65-4	IMPDH1	P20839	BatMan-TCM
37	Salvia miltiorrhiza Bunge	Lithospermic acid	28831-65-4	IMPDH2	P12268	BatMan-TCM
37	Salvia miltiorrhiza Bunge	Lithospermic acid	28831-65-4	CA7	P43166	SwissTargetPrediction
37	Salvia miltiorrhiza Bunge	Lithospermic acid	28831-65-4	CA12	O43570	SwissTargetPrediction
37	Salvia miltiorrhiza Bunge	Lithospermic acid	28831-65-4	CA4	P22748	SwissTargetPrediction
38	Reynoutria japonica Houtt	Torachrysone 8-O-glucoside	64032-49-1	PTGS2	P35354	TCMSP
38	Reynoutria japonica Houtt	Torachrysone 8-O-glucoside	64032-49-1	CA2	P00918	TCMSP
38	Reynoutria japonica Houtt	Torachrysone 8-O-glucoside	64032-49-1	NCOA2	Q15596	TCMSP
39	Reynoutria japonica Houtt	Emodin 8-O-glucoside	23313-21-5	PTGS2	P35354	TCMSP
39	Reynoutria japonica Houtt	Emodin 8-O-glucoside	23313-21-5	ESR1	P03372	SwissTargetPrediction
40	Salvia miltiorrhiza Bunge	Salvianolic acid B	121521-90-2	IMPDH1	P20839	BatMan-TCM
40	Salvia miltiorrhiza Bunge	Salvianolic acid B	121521-90-2	IMPDH2	P12268	BatMan-TCM
40	Salvia miltiorrhiza Bunge	Salvianolic acid B	121521-90-2	AKR1B1	P15121	SwissTargetPrediction
40	Salvia miltiorrhiza Bunge	Salvianolic acid B	121521-90-2	CA7	P43166	SwissTargetPrediction
40	Salvia miltiorrhiza Bunge	Salvianolic acid B	121521-90-2	CA12	O43570	SwissTargetPrediction
40	Salvia miltiorrhiza Bunge	Salvianolic acid B	121521-90-2	CA4	P22748	SwissTargetPrediction
40	Salvia miltiorrhiza Bunge	Salvianolic acid B	121521-90-2	MMP9	P14780	SwissTargetPrediction
40	Salvia miltiorrhiza Bunge	Salvianolic acid B	121521-90-2	MMP1	P03956	SwissTargetPrediction
40	Salvia miltiorrhiza Bunge	Salvianolic acid B	121521-90-2	MMP12	P39900	SwissTargetPrediction
42	Paeonia veitchii Lynch	Benzoylalbiflorin	184103-78-4	CYP3A4	P08684	BatMan-TCM
42	Paeonia veitchii Lynch	Benzoylalbiflorin	184103-78-4	KCNH2	Q12809	BatMan-TCM
42	Paeonia veitchii Lynch	Benzoylalbiflorin	184103-78-4	SLCO1B3	Q9NPD5	BatMan-TCM
42	Paeonia veitchii Lynch	Benzoylalbiflorin	184103-78-4	ABCB1	P08183	BatMan-TCM
42	Paeonia veitchii Lynch	Benzoylalbiflorin	184103-78-4	SLCO1B1	Q9Y6L6	BatMan-TCM
44	Phellodendron chinense C.K.Schneid,Coptis chinensis Franch	Limonin	1180-71-8	CYP3A4	P08684	TCMSP
45	Astragalus mongholicus Bunge	Astragaloside IV	84687-43-4	CXCR4	P61073	BatMan-TCM
47	Astragalus mongholicus Bunge	Astragaloside II	91739-01-4	SLC47A1	Q96FL8	BatMan-TCM
47	Astragalus mongholicus Bunge	Astragaloside II	91739-01-4	CYP3A4	P08684	BatMan-TCM
47	Astragalus mongholicus Bunge	Astragaloside II	91739-01-4	CYP51A1	Q16850	BatMan-TCM
47	Astragalus mongholicus Bunge	Astragaloside II	91739-01-4	KCNH2	Q12809	BatMan-TCM
47	Astragalus mongholicus Bunge	Astragaloside II	91739-01-4	ATP1A1	P05023	BatMan-TCM
47	Astragalus mongholicus Bunge	Astragaloside II	91739-01-4	MLNR	O43193	BatMan-TCM
47	Astragalus mongholicus Bunge	Astragaloside II	91739-01-4	SLCO1B3	Q9NPD5	BatMan-TCM
47	Astragalus mongholicus Bunge	Astragaloside II	91739-01-4	ALB	P02768	BatMan-TCM
47	Astragalus mongholicus Bunge	Astragaloside II	91739-01-4	ABCB1	P08183	BatMan-TCM
47	Astragalus mongholicus Bunge	Astragaloside II	91739-01-4	SLCO1B1	Q9Y6L6	BatMan-TCM
48	Astragalus mongholicus Bunge	Isoastragaloside II	86764-11-6	SLC47A1	Q96FL8	BatMan-TCM
48	Astragalus mongholicus Bunge	Isoastragaloside II	86764-11-6	CYP3A4	P08684	BatMan-TCM
48	Astragalus mongholicus Bunge	Isoastragaloside II	86764-11-6	CYP51A1	Q16850	BatMan-TCM
48	Astragalus mongholicus Bunge	Isoastragaloside II	86764-11-6	KCNH2	Q12809	BatMan-TCM
48	Astragalus mongholicus Bunge	Isoastragaloside II	86764-11-6	ATP1A1	P05023	BatMan-TCM
48	Astragalus mongholicus Bunge	Isoastragaloside II	86764-11-6	MLNR	O43193	BatMan-TCM
48	Astragalus mongholicus Bunge	Isoastragaloside II	86764-11-6	SLCO1B3	Q9NPD5	BatMan-TCM
48	Astragalus mongholicus Bunge	Isoastragaloside II	86764-11-6	ALB	P02768	BatMan-TCM
48	Astragalus mongholicus Bunge	Isoastragaloside II	86764-11-6	ABCB1	P08183	BatMan-TCM
48	Astragalus mongholicus Bunge	Isoastragaloside II	86764-11-6	SLCO1B1	Q9Y6L6	BatMan-TCM
49	Astragalus mongholicus Bunge	Astragaloside I	91739-00-3	SLC47A1	Q96FL8	BatMan-TCM
49	Astragalus mongholicus Bunge	Astragaloside I	91739-00-3	CYP3A4	P08684	BatMan-TCM
49	Astragalus mongholicus Bunge	Astragaloside I	91739-00-3	CYP51A1	Q16850	BatMan-TCM
49	Astragalus mongholicus Bunge	Astragaloside I	91739-00-3	KCNH2	Q12809	BatMan-TCM
49	Astragalus mongholicus Bunge	Astragaloside I	91739-00-3	ATP1A1	P05023	BatMan-TCM
49	Astragalus mongholicus Bunge	Astragaloside I	91739-00-3	MLNR	O43193	BatMan-TCM
49	Astragalus mongholicus Bunge	Astragaloside I	91739-00-3	SLCO1B3	Q9NPD5	BatMan-TCM
49	Astragalus mongholicus Bunge	Astragaloside I	91739-00-3	ALB	P02768	BatMan-TCM
49	Astragalus mongholicus Bunge	Astragaloside I	91739-00-3	ABCB1	P08183	BatMan-TCM
49	Astragalus mongholicus Bunge	Astragaloside I	91739-00-3	SLCO1B1	Q9Y6L6	BatMan-TCM
50	Salvia miltiorrhiza Bunge	Tanshinaldehyde	146362-71-2	DRD1	P21728	TCMSP
50	Salvia miltiorrhiza Bunge	Tanshinaldehyde	146362-71-2	CHRM1	P11229	TCMSP
50	Salvia miltiorrhiza Bunge	Tanshinaldehyde	146362-71-2	PTGS2	P35354	TCMSP
50	Salvia miltiorrhiza Bunge	Tanshinaldehyde	146362-71-2	OPRD1	P41143	TCMSP
50	Salvia miltiorrhiza Bunge	Tanshinaldehyde	146362-71-2	ACHE	P22303	TCMSP
50	Salvia miltiorrhiza Bunge	Tanshinaldehyde	146362-71-2	ADRB2	P07550	TCMSP
50	Salvia miltiorrhiza Bunge	Tanshinaldehyde	146362-71-2	OPRM1	P35372	TCMSP
50	Salvia miltiorrhiza Bunge	Tanshinaldehyde	146362-71-2	DPP4	P27487	TCMSP
50	Salvia miltiorrhiza Bunge	Tanshinaldehyde	146362-71-2	PRSS1	P07477	TCMSP
50	Salvia miltiorrhiza Bunge	Tanshinaldehyde	146362-71-2	NCOA1	Q15788	TCMSP
51	Astragalus mongholicus Bunge	Isoastragaloside I	84676-88-0	SLC47A1	Q96FL8	BatMan-TCM
51	Astragalus mongholicus Bunge	Isoastragaloside I	84676-88-0	CYP3A4	P08684	BatMan-TCM
51	Astragalus mongholicus Bunge	Isoastragaloside I	84676-88-0	CYP51A1	Q16850	BatMan-TCM
51	Astragalus mongholicus Bunge	Isoastragaloside I	84676-88-0	KCNH2	Q12809	BatMan-TCM
51	Astragalus mongholicus Bunge	Isoastragaloside I	84676-88-0	ATP1A1	P05023	BatMan-TCM
51	Astragalus mongholicus Bunge	Isoastragaloside I	84676-88-0	MLNR	O43193	BatMan-TCM
51	Astragalus mongholicus Bunge	Isoastragaloside I	84676-88-0	SLCO1B3	Q9NPD5	BatMan-TCM
51	Astragalus mongholicus Bunge	Isoastragaloside I	84676-88-0	ALB	P02768	BatMan-TCM
51	Astragalus mongholicus Bunge	Isoastragaloside I	84676-88-0	ABCB1	P08183	BatMan-TCM
51	Astragalus mongholicus Bunge	Isoastragaloside I	84676-88-0	SLCO1B1	Q9Y6L6	BatMan-TCM
52	Reynoutria japonica Houtt,Spatholobus suberectus Dunn	Emodin	518-82-1	PTGS1	P23219	TCMSP
52	Reynoutria japonica Houtt,Spatholobus suberectus Dunn	Emodin	518-82-1	PTGS2	P35354	TCMSP
52	Reynoutria japonica Houtt,Spatholobus suberectus Dunn	Emodin	518-82-1	F7	P08709	TCMSP
52	Reynoutria japonica Houtt,Spatholobus suberectus Dunn	Emodin	518-82-1	HSP90AA1	P07900	TCMSP
52	Reynoutria japonica Houtt,Spatholobus suberectus Dunn	Emodin	518-82-1	IGHG1	P01857	TCMSP
52	Reynoutria japonica Houtt,Spatholobus suberectus Dunn	Emodin	518-82-1	KDR	P35968	TCMSP
FLT1	Reynoutria japonica Houtt,Spatholobus suberectus Dunn	Emodin	518-82-1	NCOA2	Q15596	TCMSP
52	Reynoutria japonica Houtt,Spatholobus suberectus Dunn	Emodin	518-82-1	NCOA1	Q15788	TCMSP
52	Reynoutria japonica Houtt,Spatholobus suberectus Dunn	Emodin	518-82-1	CAMTA2	O94983	TCMSP
52	Reynoutria japonica Houtt,Spatholobus suberectus Dunn	Emodin	518-82-1	CDKN1A	P38936	TCMSP
52	Reynoutria japonica Houtt,Spatholobus suberectus Dunn	Emodin	518-82-1	FLT1	P17948	TCMSP
52	Reynoutria japonica Houtt,Spatholobus suberectus Dunn	Emodin	518-82-1	MMP9	P14780	TCMSP
52	Reynoutria japonica Houtt,Spatholobus suberectus Dunn	Emodin	518-82-1	EGF	P01133	TCMSP
52	Reynoutria japonica Houtt,Spatholobus suberectus Dunn	Emodin	518-82-1	TNF	P01375	TCMSP, Stitch
52	Reynoutria japonica Houtt,Spatholobus suberectus Dunn	Emodin	518-82-1	CASP3	P42574	TCMSP, Stitch
52	Reynoutria japonica Houtt,Spatholobus suberectus Dunn	Emodin	518-82-1	TP53	P04637	TCMSP, Stitch
52	Reynoutria japonica Houtt,Spatholobus suberectus Dunn	Emodin	518-82-1	PRKCE	Q02156	TCMSP
52	Reynoutria japonica Houtt,Spatholobus suberectus Dunn	Emodin	518-82-1	MMP1	P03956	TCMSP
52	Reynoutria japonica Houtt,Spatholobus suberectus Dunn	Emodin	518-82-1	PPARG	P37231	TCMSP
52	Reynoutria japonica Houtt,Spatholobus suberectus Dunn	Emodin	518-82-1	MYC	P01106	TCMSP
52	Reynoutria japonica Houtt,Spatholobus suberectus Dunn	Emodin	518-82-1	CYP1A1	P04798	TCMSP
52	Reynoutria japonica Houtt,Spatholobus suberectus Dunn	Emodin	518-82-1	IL1B	P01584	TCMSP
52	Reynoutria japonica Houtt,Spatholobus suberectus Dunn	Emodin	518-82-1	PRKCD	Q05655	TCMSP
52	Reynoutria japonica Houtt,Spatholobus suberectus Dunn	Emodin	518-82-1	CSF2	P04141	TCMSP
52	Reynoutria japonica Houtt,Spatholobus suberectus Dunn	Emodin	518-82-1	ACTA2	P62736	TCMSP
52	Reynoutria japonica Houtt,Spatholobus suberectus Dunn	Emodin	518-82-1	MAOB	P27338	TCMSP
52	Reynoutria japonica Houtt,Spatholobus suberectus Dunn	Emodin	518-82-1	BTK	Q06187	TCMSP
52	Reynoutria japonica Houtt,Spatholobus suberectus Dunn	Emodin	518-82-1	SLC2A4	P14672	TCMSP
52	Reynoutria japonica Houtt,Spatholobus suberectus Dunn	Emodin	518-82-1	FLT4	P35916	TCMSP
52	Reynoutria japonica Houtt,Spatholobus suberectus Dunn	Emodin	518-82-1	SLC2A1	P11166	TCMSP
52	Reynoutria japonica Houtt,Spatholobus suberectus Dunn	Emodin	518-82-1	CSNK2A1	P68400	BatMan-TCM
52	Reynoutria japonica Houtt,Spatholobus suberectus Dunn	Emodin	518-82-1	ESR1	P03372	BatMan-TCM
52	Reynoutria japonica Houtt,Spatholobus suberectus Dunn	Emodin	518-82-1	HSD17B1	P14061	BatMan-TCM
52	Reynoutria japonica Houtt,Spatholobus suberectus Dunn	Emodin	518-82-1	TFAP2C	Q92754	BatMan-TCM
52	Reynoutria japonica Houtt,Spatholobus suberectus Dunn	Emodin	518-82-1	TOX3	O15405	BatMan-TCM
52	Reynoutria japonica Houtt,Spatholobus suberectus Dunn	Emodin	518-82-1	TGFB1	P01137	BatMan-TCM
52	Reynoutria japonica Houtt,Spatholobus suberectus Dunn	Emodin	518-82-1	MED1	Q15648	BatMan-TCM
52	Reynoutria japonica Houtt,Spatholobus suberectus Dunn	Emodin	518-82-1	NKX3-1	Q99801	BatMan-TCM
52	Reynoutria japonica Houtt,Spatholobus suberectus Dunn	Emodin	518-82-1	ESR2	Q92731	BatMan-TCM
52	Reynoutria japonica Houtt,Spatholobus suberectus Dunn	Emodin	518-82-1	SHH	Q15465	BatMan-TCM
52	Reynoutria japonica Houtt,Spatholobus suberectus Dunn	Emodin	518-82-1	LEF1	Q9UJU2	BatMan-TCM
52	Reynoutria japonica Houtt,Spatholobus suberectus Dunn	Emodin	518-82-1	FGFR2	P21802	BatMan-TCM
52	Reynoutria japonica Houtt,Spatholobus suberectus Dunn	Emodin	518-82-1	PGR	P06401	BatMan-TCM
52	Reynoutria japonica Houtt,Spatholobus suberectus Dunn	Emodin	518-82-1	WNT4	P56705	BatMan-TCM
52	Reynoutria japonica Houtt,Spatholobus suberectus Dunn	Emodin	518-82-1	AREG	P15514	BatMan-TCM
52	Reynoutria japonica Houtt,Spatholobus suberectus Dunn	Emodin	518-82-1	GPER1	Q99527	BatMan-TCM
52	Reynoutria japonica Houtt,Spatholobus suberectus Dunn	Emodin	518-82-1	WNT5A	P41221	BatMan-TCM
52	Reynoutria japonica Houtt,Spatholobus suberectus Dunn	Emodin	518-82-1	SOX9	P48436	BatMan-TCM
52	Reynoutria japonica Houtt,Spatholobus suberectus Dunn	Emodin	518-82-1	VDR	P11473	BatMan-TCM
52	Reynoutria japonica Houtt,Spatholobus suberectus Dunn	Emodin	518-82-1	TRIM24	O15164	BatMan-TCM
52	Reynoutria japonica Houtt,Spatholobus suberectus Dunn	Emodin	518-82-1	ESR1	P03372	SwissTargetPrediction
52	Reynoutria japonica Houtt,Spatholobus suberectus Dunn	Emodin	518-82-1	PIM1	P11309	SwissTargetPrediction
52	Reynoutria japonica Houtt,Spatholobus suberectus Dunn	Emodin	518-82-1	ESR2	Q92731	SwissTargetPrediction
52	Reynoutria japonica Houtt,Spatholobus suberectus Dunn	Emodin	518-82-1	CSNK2A1	P68400	SwissTargetPrediction, Stitch
52	Reynoutria japonica Houtt,Spatholobus suberectus Dunn	Emodin	518-82-1	PTP4A3	O75365	SwissTargetPrediction
52	Reynoutria japonica Houtt,Spatholobus suberectus Dunn	Emodin	518-82-1	CXCR4	P61073	Stitch
52	Reynoutria japonica Houtt,Spatholobus suberectus Dunn	Emodin	518-82-1	ERBB2	P04626	Stitch
52	Reynoutria japonica Houtt,Spatholobus suberectus Dunn	Emodin	518-82-1	VEGFA	P15692	Stitch
52	Reynoutria japonica Houtt,Spatholobus suberectus Dunn	Emodin	518-82-1	CYP1B1	Q16678	Stitch
52	Reynoutria japonica Houtt,Spatholobus suberectus Dunn	Emodin	518-82-1	LCK	P06239	Stitch
52	Reynoutria japonica Houtt,Spatholobus suberectus Dunn	Emodin	518-82-1	MCL1	Q07820	Stitch
53	Salvia miltiorrhiza Bunge	Cryptotanshinone	35825-57-1	PTGS1	P23219	TCMSP
53	Salvia miltiorrhiza Bunge	Cryptotanshinone	35825-57-1	DRD1	P21728	TCMSP
53	Salvia miltiorrhiza Bunge	Cryptotanshinone	35825-57-1	CHRM3	P20309	TCMSP
53	Salvia miltiorrhiza Bunge	Cryptotanshinone	35825-57-1	CHRM1	P11229	TCMSP
53	Salvia miltiorrhiza Bunge	Cryptotanshinone	35825-57-1	SCN5A	Q14524	TCMSP
53	Salvia miltiorrhiza Bunge	Cryptotanshinone	35825-57-1	CHRM5	P08912	TCMSP
53	Salvia miltiorrhiza Bunge	Cryptotanshinone	35825-57-1	PTGS2	P35354	TCMSP
53	Salvia miltiorrhiza Bunge	Cryptotanshinone	35825-57-1	CA2	P00918	TCMSP
53	Salvia miltiorrhiza Bunge	Cryptotanshinone	35825-57-1	CHRM4	P08173	TCMSP
53	Salvia miltiorrhiza Bunge	Cryptotanshinone	35825-57-1	OPRD1	P41143	TCMSP
53	Salvia miltiorrhiza Bunge	Cryptotanshinone	35825-57-1	ADRA1A	P25100	TCMSP
53	Salvia miltiorrhiza Bunge	Cryptotanshinone	35825-57-1	CHRM2	P08172	TCMSP
53	Salvia miltiorrhiza Bunge	Cryptotanshinone	35825-57-1	ADRA1B	P35368	TCMSP
53	Salvia miltiorrhiza Bunge	Cryptotanshinone	35825-57-1	ADRB2	P07550	TCMSP
53	Salvia miltiorrhiza Bunge	Cryptotanshinone	35825-57-1	ADRA1D	P25100	TCMSP
53	Salvia miltiorrhiza Bunge	Cryptotanshinone	35825-57-1	OPRM1	P35372	TCMSP
53	Salvia miltiorrhiza Bunge	Cryptotanshinone	35825-57-1	NCOA2	Q15596	TCMSP
53	Salvia miltiorrhiza Bunge	Cryptotanshinone	35825-57-1	NCOA1	Q15788	TCMSP
53	Salvia miltiorrhiza Bunge	Cryptotanshinone	35825-57-1	PGR	P06401	TCMSP
53	Salvia miltiorrhiza Bunge	Cryptotanshinone	35825-57-1	GABRA1	P14867	TCMSP
53	Salvia miltiorrhiza Bunge	Cryptotanshinone	35825-57-1	RELA	Q04206	TCMSP
53	Salvia miltiorrhiza Bunge	Cryptotanshinone	35825-57-1	STAT3	P40763	TCMSP, SwissTargetPrediction,Stitch
53	Salvia miltiorrhiza Bunge	Cryptotanshinone	35825-57-1	CCND1	P24385	TCMSP
53	Salvia miltiorrhiza Bunge	Cryptotanshinone	35825-57-1	BCL2L1	Q07817	TCMSP
53	Salvia miltiorrhiza Bunge	Cryptotanshinone	35825-57-1	TNF	P01375	TCMSP
53	Salvia miltiorrhiza Bunge	Cryptotanshinone	35825-57-1	APP	P05067	TCMSP
53	Salvia miltiorrhiza Bunge	Cryptotanshinone	35825-57-1	EDN1	P05305	TCMSP,Stich
53	Salvia miltiorrhiza Bunge	Cryptotanshinone	35825-57-1	BIRC5	O15392	TCMSP
53	Salvia miltiorrhiza Bunge	Cryptotanshinone	35825-57-1	AKR1B1	P15121	SwissTargetPrediction
53	Salvia miltiorrhiza Bunge	Cryptotanshinone	35825-57-1	ACHE	P22303	SwissTargetPrediction
53	Salvia miltiorrhiza Bunge	Cryptotanshinone	35825-57-1	CES1	P23141	SwissTargetPrediction
53	Salvia miltiorrhiza Bunge	Cryptotanshinone	35825-57-1	CES2	O00748	SwissTargetPrediction
53	Salvia miltiorrhiza Bunge	Cryptotanshinone	35825-57-1	BCHE	P06276	Stitch
53	Salvia miltiorrhiza Bunge	Cryptotanshinone	35825-57-1	NR1I2	O75469	Stitch

## Sheet: TCMSP
Number	Herb Name	Chemical Name	CAS	Gene Symbol	Uniprot ID	Source
1	Reynoutria japonica Houtt	Citric acid	77-92-9	PTGS2	P35354	TCMSP
1	Reynoutria japonica Houtt	Citric acid	77-92-9	AKR1B1	P15121	TCMSP
1	Reynoutria japonica Houtt	Citric acid	77-92-9	CTSD	P07339	TCMSP
1	Reynoutria japonica Houtt	Citric acid	77-92-9	IGHG1	P01857	TCMSP
1	Reynoutria japonica Houtt	Citric acid	77-92-9	GRIN2A	Q12879	TCMSP
1	Reynoutria japonica Houtt	Citric acid	77-92-9	GABRA1	P14867	TCMSP
1	Reynoutria japonica Houtt	Citric acid	77-92-9	GRIA2	P42262	TCMSP
1	Reynoutria japonica Houtt	Citric acid	77-92-9	CPB1	P15086	TCMSP
1	Reynoutria japonica Houtt	Citric acid	77-92-9	TPI1	P60174	TCMSP
1	Reynoutria japonica Houtt	Citric acid	77-92-9	HDC	P19113	TCMSP
2	Paeonia veitchii Lynch,Reynoutria japonica Houtt	Gallic acid	149-91-7	PTGS1	P23219	TCMSP
2	Paeonia veitchii Lynch,Reynoutria japonica Houtt	Gallic acid	149-91-7	PTGS2	P35354	TCMSP
2	Paeonia veitchii Lynch,Reynoutria japonica Houtt	Gallic acid	149-91-7	MAOB	P27338	TCMSP
2	Paeonia veitchii Lynch,Reynoutria japonica Houtt	Gallic acid	149-91-7	PGR	P06401	TCMSP
2	Paeonia veitchii Lynch,Reynoutria japonica Houtt	Gallic acid	149-91-7	HSP90AA1	P07900	TCMSP
2	Paeonia veitchii Lynch,Reynoutria japonica Houtt	Gallic acid	149-91-7	CASP9	P55211	TCMSP
2	Paeonia veitchii Lynch,Reynoutria japonica Houtt	Gallic acid	149-91-7	CASP3	P42574	TCMSP
2	Paeonia veitchii Lynch,Reynoutria japonica Houtt	Gallic acid	149-91-7	TP53	P04637	TCMSP
2	Paeonia veitchii Lynch,Reynoutria japonica Houtt	Gallic acid	149-91-7	FASN	P49327	TCMSP
2	Paeonia veitchii Lynch,Reynoutria japonica Houtt	Gallic acid	149-91-7	FASLG	P48023	TCMSP
2	Paeonia veitchii Lynch,Reynoutria japonica Houtt	Gallic acid	149-91-7	MGST1	P10620	TCMSP
2	Paeonia veitchii Lynch,Reynoutria japonica Houtt	Gallic acid	149-91-7	CYP3A43	Q9HB55	TCMSP
9	Phellodendron chinense C.K.Schneid	Phellodendrine	6873-13-8	PTGS1	P23219	TCMSP
9	Phellodendron chinense C.K.Schneid	Phellodendrine	6873-13-8	CHRM3	P20309	TCMSP
9	Phellodendron chinense C.K.Schneid	Phellodendrine	6873-13-8	KCNH2	Q12809	TCMSP
9	Phellodendron chinense C.K.Schneid	Phellodendrine	6873-13-8	CHRM1	P11229	TCMSP
9	Phellodendron chinense C.K.Schneid	Phellodendrine	6873-13-8	SCN5A	Q14524	TCMSP
9	Phellodendron chinense C.K.Schneid	Phellodendrine	6873-13-8	CHRM5	P08912	TCMSP
9	Phellodendron chinense C.K.Schneid	Phellodendrine	6873-13-8	PTGS2	P35354	TCMSP
9	Phellodendron chinense C.K.Schneid	Phellodendrine	6873-13-8	CA2	P00918	TCMSP
9	Phellodendron chinense C.K.Schneid	Phellodendrine	6873-13-8	CHRM4	P08173	TCMSP
9	Phellodendron chinense C.K.Schneid	Phellodendrine	6873-13-8	RXRA	P19793	TCMSP
9	Phellodendron chinense C.K.Schneid	Phellodendrine	6873-13-8	OPRD1	P41143	TCMSP
9	Phellodendron chinense C.K.Schneid	Phellodendrine	6873-13-8	ADRA1A	P25100	TCMSP
9	Phellodendron chinense C.K.Schneid	Phellodendrine	6873-13-8	ADRA1B	P35368	TCMSP
9	Phellodendron chinense C.K.Schneid	Phellodendrine	6873-13-8	ADRB2	P07550	TCMSP
9	Phellodendron chinense C.K.Schneid	Phellodendrine	6873-13-8	ADRA1D	P25100	TCMSP
9	Phellodendron chinense C.K.Schneid	Phellodendrine	6873-13-8	OPRM1	P35372	TCMSP
9	Phellodendron chinense C.K.Schneid	Phellodendrine	6873-13-8	HSP90AA1	P07900	TCMSP
9	Phellodendron chinense C.K.Schneid	Phellodendrine	6873-13-8	IGHG1	P01857	TCMSP
9	Phellodendron chinense C.K.Schneid	Phellodendrine	6873-13-8	NCOA2	Q15596	TCMSP
9	Phellodendron chinense C.K.Schneid	Phellodendrine	6873-13-8	NCOA1	Q15788	TCMSP
9	Phellodendron chinense C.K.Schneid	Phellodendrine	6873-13-8	CAMTA2	O94983	TCMSP
11	Phellodendron chinense C.K.Schneid	Magnoflorine	88273	PTGS1	P23219	TCMSP
11	Phellodendron chinense C.K.Schneid	Magnoflorine	88273	KCNH2	Q12809	TCMSP
11	Phellodendron chinense C.K.Schneid	Magnoflorine	88273	CHRM1	P11229	TCMSP
11	Phellodendron chinense C.K.Schneid	Magnoflorine	88273	AR	P10275	TCMSP
11	Phellodendron chinense C.K.Schneid	Magnoflorine	88273	SCN5A	Q14524	TCMSP
11	Phellodendron chinense C.K.Schneid	Magnoflorine	88273	PTGS2	P35354	TCMSP
11	Phellodendron chinense C.K.Schneid	Magnoflorine	88273	RXRA	P19793	TCMSP
11	Phellodendron chinense C.K.Schneid	Magnoflorine	88273	OPRD1	P41143	TCMSP
11	Phellodendron chinense C.K.Schneid	Magnoflorine	88273	ACHE	P22303	TCMSP
11	Phellodendron chinense C.K.Schneid	Magnoflorine	88273	ADRA1B	P35368	TCMSP
11	Phellodendron chinense C.K.Schneid	Magnoflorine	88273	NR1I2	O75469	TCMSP
11	Phellodendron chinense C.K.Schneid	Magnoflorine	88273	HSP90AA1	P07900	TCMSP
11	Phellodendron chinense C.K.Schneid	Magnoflorine	88273	NCOA1	Q15788	TCMSP
11	Phellodendron chinense C.K.Schneid	Magnoflorine	88273	CAMTA2	O94983	TCMSP
11	Phellodendron chinense C.K.Schneid	Magnoflorine	88273	CA2	P00918	TCMSP
11	Phellodendron chinense C.K.Schneid	Magnoflorine	88273	PRSS1	P07477	TCMSP
11	Phellodendron chinense C.K.Schneid	Magnoflorine	88273	NCOA2	Q15596	TCMSP
11	Phellodendron chinense C.K.Schneid	Magnoflorine	88273	CHRM3	P20309	TCMSP
12	Spatholobus suberectus Dunn,Paeonia veitchii Lynch,Reynoutria japonica Houtt	Catechin	154-23-4	PTGS1	P23219	TCMSP
12	Spatholobus suberectus Dunn,Paeonia veitchii Lynch,Reynoutria japonica Houtt	Catechin	154-23-4	ESR1	P03372	TCMSP
12	Spatholobus suberectus Dunn,Paeonia veitchii Lynch,Reynoutria japonica Houtt	Catechin	154-23-4	PTGS2	P35354	TCMSP
12	Spatholobus suberectus Dunn,Paeonia veitchii Lynch,Reynoutria japonica Houtt	Catechin	154-23-4	HSP90AA1	P07900	TCMSP
12	Spatholobus suberectus Dunn,Paeonia veitchii Lynch,Reynoutria japonica Houtt	Catechin	154-23-4	DPEP1	P16444	TCMSP
12	Spatholobus suberectus Dunn,Paeonia veitchii Lynch,Reynoutria japonica Houtt	Catechin	154-23-4	NCOA2	Q15596	TCMSP
12	Spatholobus suberectus Dunn,Paeonia veitchii Lynch,Reynoutria japonica Houtt	Catechin	154-23-4	CAMTA2	O94983	TCMSP
12	Spatholobus suberectus Dunn,Paeonia veitchii Lynch,Reynoutria japonica Houtt	Catechin	154-23-4	RXRA	P19793	TCMSP
12	Spatholobus suberectus Dunn,Paeonia veitchii Lynch,Reynoutria japonica Houtt	Catechin	154-23-4	CAT	P04040	TCMSP
12	Spatholobus suberectus Dunn,Paeonia veitchii Lynch,Reynoutria japonica Houtt	Catechin	154-23-4	HAS2	Q92819	TCMSP
13	Phellodendron chinense C.K.Schneid	Oblongine	60008-01-7	PTGS1	P23219	TCMSP
13	Phellodendron chinense C.K.Schneid	Oblongine	60008-01-7	CHRM3	P20309	TCMSP
13	Phellodendron chinense C.K.Schneid	Oblongine	60008-01-7	CHRM1	P11229	TCMSP
13	Phellodendron chinense C.K.Schneid	Oblongine	60008-01-7	SCN5A	Q14524	TCMSP
13	Phellodendron chinense C.K.Schneid	Oblongine	60008-01-7	CHRM5	P08912	TCMSP
13	Phellodendron chinense C.K.Schneid	Oblongine	60008-01-7	PTGS2	P35354	TCMSP
13	Phellodendron chinense C.K.Schneid	Oblongine	60008-01-7	CHRM4	P08173	TCMSP
13	Phellodendron chinense C.K.Schneid	Oblongine	60008-01-7	RXRA	P19793	TCMSP
13	Phellodendron chinense C.K.Schneid	Oblongine	60008-01-7	SLC6A2	P23975	TCMSP
13	Phellodendron chinense C.K.Schneid	Oblongine	60008-01-7	ADRA1B	P35368	TCMSP
13	Phellodendron chinense C.K.Schneid	Oblongine	60008-01-7	SLC6A3	Q01959	TCMSP
13	Phellodendron chinense C.K.Schneid	Oblongine	60008-01-7	ADRB2	P07550	TCMSP
13	Phellodendron chinense C.K.Schneid	Oblongine	60008-01-7	HSP90AA1	P07900	TCMSP
15	Phellodendron chinense C.K.Schneid,Coptis chinensis Franch	Menisperine	25342-82-9	PTGS1	P23219	TCMSP
15	Phellodendron chinense C.K.Schneid,Coptis chinensis Franch	Menisperine	25342-82-9	CHRM3	P20309	TCMSP
15	Phellodendron chinense C.K.Schneid,Coptis chinensis Franch	Menisperine	25342-82-9	KCNH2	Q12809	TCMSP
15	Phellodendron chinense C.K.Schneid,Coptis chinensis Franch	Menisperine	25342-82-9	AR	P10275	TCMSP
15	Phellodendron chinense C.K.Schneid,Coptis chinensis Franch	Menisperine	25342-82-9	SCN5A	Q14524	TCMSP
15	Phellodendron chinense C.K.Schneid,Coptis chinensis Franch	Menisperine	25342-82-9	PTGS2	P35354	TCMSP
15	Phellodendron chinense C.K.Schneid,Coptis chinensis Franch	Menisperine	25342-82-9	RXRA	P19793	TCMSP
15	Phellodendron chinense C.K.Schneid,Coptis chinensis Franch	Menisperine	25342-82-9	OPRD1	P41143	TCMSP
15	Phellodendron chinense C.K.Schneid,Coptis chinensis Franch	Menisperine	25342-82-9	ACHE	P22303	TCMSP
15	Phellodendron chinense C.K.Schneid,Coptis chinensis Franch	Menisperine	25342-82-9	ADRB2	P07550	TCMSP
15	Phellodendron chinense C.K.Schneid,Coptis chinensis Franch	Menisperine	25342-82-9	ADRA1D	P25100	TCMSP
15	Phellodendron chinense C.K.Schneid,Coptis chinensis Franch	Menisperine	25342-82-9	OPRM1	P35372	TCMSP
15	Phellodendron chinense C.K.Schneid,Coptis chinensis Franch	Menisperine	25342-82-9	NR1I2	O75469	TCMSP
15	Phellodendron chinense C.K.Schneid,Coptis chinensis Franch	Menisperine	25342-82-9	HSP90AA1	P07900	TCMSP
15	Phellodendron chinense C.K.Schneid,Coptis chinensis Franch	Menisperine	25342-82-9	PRSS1	P07477	TCMSP
15	Phellodendron chinense C.K.Schneid,Coptis chinensis Franch	Menisperine	25342-82-9	NCOA2	Q15596	TCMSP
15	Phellodendron chinense C.K.Schneid,Coptis chinensis Franch	Menisperine	25342-82-9	NCOA1	Q15788	TCMSP
15	Phellodendron chinense C.K.Schneid,Coptis chinensis Franch	Menisperine	25342-82-9	CAMTA2	O94983	TCMSP
15	Phellodendron chinense C.K.Schneid,Coptis chinensis Franch	Menisperine	25342-82-9	CHRM1	P11229	TCMSP
15	Phellodendron chinense C.K.Schneid,Coptis chinensis Franch	Menisperine	25342-82-9	ADRA1B	P35368	TCMSP
15	Phellodendron chinense C.K.Schneid,Coptis chinensis Franch	Menisperine	25342-82-9	RXRB	P28702	TCMSP
18	Spatholobus suberectus Dunn	Epicatechin	490-46-0	PTGS1	P23219	TCMSP
18	Spatholobus suberectus Dunn	Epicatechin	490-46-0	ESR1	P03372	TCMSP
18	Spatholobus suberectus Dunn	Epicatechin	490-46-0	PTGS2	P35354	TCMSP
18	Spatholobus suberectus Dunn	Epicatechin	490-46-0	HSP90AA1	P07900	TCMSP
18	Spatholobus suberectus Dunn	Epicatechin	490-46-0	DPEP1	P16444	TCMSP
18	Spatholobus suberectus Dunn	Epicatechin	490-46-0	RXRA	P19793	TCMSP
18	Spatholobus suberectus Dunn	Epicatechin	490-46-0	NCOA2	Q15596	TCMSP
18	Spatholobus suberectus Dunn	Epicatechin	490-46-0	CAMTA2	O94983	TCMSP
18	Spatholobus suberectus Dunn	Epicatechin	490-46-0	AKT1	P31749	TCMSP
18	Spatholobus suberectus Dunn	Epicatechin	490-46-0	PLAU	P00749	TCMSP
18	Spatholobus suberectus Dunn	Epicatechin	490-46-0	TNF	P01375	TCMSP
18	Spatholobus suberectus Dunn	Epicatechin	490-46-0	IL6	P05231	TCMSP
18	Spatholobus suberectus Dunn	Epicatechin	490-46-0	CASP3	P42574	TCMSP
18	Spatholobus suberectus Dunn	Epicatechin	490-46-0	POR	P16435	TCMSP
18	Spatholobus suberectus Dunn	Epicatechin	490-46-0	COMT	P21964	TCMSP
18	Spatholobus suberectus Dunn	Epicatechin	490-46-0	CREB1	P16220	TCMSP
18	Spatholobus suberectus Dunn	Epicatechin	490-46-0	CCL2	P13500	TCMSP
18	Spatholobus suberectus Dunn	Epicatechin	490-46-0	DUOX2	Q9NRD8	TCMSP
18	Spatholobus suberectus Dunn	Epicatechin	490-46-0	IL2RA	P01589	TCMSP
18	Spatholobus suberectus Dunn	Epicatechin	490-46-0	PLAT	P00750	TCMSP
18	Spatholobus suberectus Dunn	Epicatechin	490-46-0	GRIN1	Q05586	TCMSP
18	Spatholobus suberectus Dunn	Epicatechin	490-46-0	IL1A	P01583	TCMSP
18	Spatholobus suberectus Dunn	Epicatechin	490-46-0	GCLC	P48506	TCMSP
18	Spatholobus suberectus Dunn	Epicatechin	490-46-0	GSS	P48637	TCMSP
18	Spatholobus suberectus Dunn	Epicatechin	490-46-0	CYP19A1	P11511	TCMSP
18	Spatholobus suberectus Dunn	Epicatechin	490-46-0	ABCG2	Q9UNQ0	TCMSP
18	Spatholobus suberectus Dunn	Epicatechin	490-46-0	ACE	P12821	TCMSP
18	Spatholobus suberectus Dunn	Epicatechin	490-46-0	HAS2	Q92819	TCMSP
18	Spatholobus suberectus Dunn	Epicatechin	490-46-0	GRIA2	P42262	TCMSP
18	Spatholobus suberectus Dunn	Epicatechin	490-46-0	CRTC2	Q53ET0	TCMSP
19	Paeonia veitchii Lynch	Paeoniflorin	23180-57-6	TNF	P01375	TCMSP
19	Paeonia veitchii Lynch	Paeoniflorin	23180-57-6	IL6	P05231	TCMSP
19	Paeonia veitchii Lynch	Paeoniflorin	23180-57-6	CD14	P08571	TCMSP
19	Paeonia veitchii Lynch	Paeoniflorin	23180-57-6	LBP	P18428	TCMSP
20	Phellodendron chinense C.K.Schneid,Coptis chinensis Franch	Tetrahydropalmatine	483-14-7	DRD1	P21728	TCMSP
20	Phellodendron chinense C.K.Schneid,Coptis chinensis Franch	Tetrahydropalmatine	483-14-7	CHRM3	P20309	TCMSP
20	Phellodendron chinense C.K.Schneid,Coptis chinensis Franch	Tetrahydropalmatine	483-14-7	KCNH2	Q12809	TCMSP
20	Phellodendron chinense C.K.Schneid,Coptis chinensis Franch	Tetrahydropalmatine	483-14-7	CHRM1	P11229	TCMSP
20	Phellodendron chinense C.K.Schneid,Coptis chinensis Franch	Tetrahydropalmatine	483-14-7	SCN5A	Q14524	TCMSP
20	Phellodendron chinense C.K.Schneid,Coptis chinensis Franch	Tetrahydropalmatine	483-14-7	CHRM5	P08912	TCMSP
20	Phellodendron chinense C.K.Schneid,Coptis chinensis Franch	Tetrahydropalmatine	483-14-7	PTGS2	P35354	TCMSP
20	Phellodendron chinense C.K.Schneid,Coptis chinensis Franch	Tetrahydropalmatine	483-14-7	HTR3A	P46098	TCMSP
20	Phellodendron chinense C.K.Schneid,Coptis chinensis Franch	Tetrahydropalmatine	483-14-7	CA2	P00918	TCMSP
20	Phellodendron chinense C.K.Schneid,Coptis chinensis Franch	Tetrahydropalmatine	483-14-7	ADRA2C	P18825	TCMSP
20	Phellodendron chinense C.K.Schneid,Coptis chinensis Franch	Tetrahydropalmatine	483-14-7	CHRM4	P08173	TCMSP
20	Phellodendron chinense C.K.Schneid,Coptis chinensis Franch	Tetrahydropalmatine	483-14-7	OPRD1	P41143	TCMSP
20	Phellodendron chinense C.K.Schneid,Coptis chinensis Franch	Tetrahydropalmatine	483-14-7	SLC6A2	P23975	TCMSP
20	Phellodendron chinense C.K.Schneid,Coptis chinensis Franch	Tetrahydropalmatine	483-14-7	CHRM2	P08172	TCMSP
20	Phellodendron chinense C.K.Schneid,Coptis chinensis Franch	Tetrahydropalmatine	483-14-7	ADRA1B	P35368	TCMSP
20	Phellodendron chinense C.K.Schneid,Coptis chinensis Franch	Tetrahydropalmatine	483-14-7	SLC6A3	Q01959	TCMSP
20	Phellodendron chinense C.K.Schneid,Coptis chinensis Franch	Tetrahydropalmatine	483-14-7	ADRB2	P07550	TCMSP
20	Phellodendron chinense C.K.Schneid,Coptis chinensis Franch	Tetrahydropalmatine	483-14-7	ADRA1D	P25100	TCMSP
20	Phellodendron chinense C.K.Schneid,Coptis chinensis Franch	Tetrahydropalmatine	483-14-7	SLC6A4	P31645	TCMSP
20	Phellodendron chinense C.K.Schneid,Coptis chinensis Franch	Tetrahydropalmatine	483-14-7	OPRM1	P35372	TCMSP
20	Phellodendron chinense C.K.Schneid,Coptis chinensis Franch	Tetrahydropalmatine	483-14-7	HSP90AA1	P07900	TCMSP
20	Phellodendron chinense C.K.Schneid,Coptis chinensis Franch	Tetrahydropalmatine	483-14-7	RXRB	P28702	TCMSP
20	Phellodendron chinense C.K.Schneid,Coptis chinensis Franch	Tetrahydropalmatine	483-14-7	CAMTA2	O94983	TCMSP
20	Phellodendron chinense C.K.Schneid,Coptis chinensis Franch	Tetrahydropalmatine	483-14-7	PTGS1	P23219	TCMSP
20	Phellodendron chinense C.K.Schneid,Coptis chinensis Franch	Tetrahydropalmatine	483-14-7	ADRB1	P08588	TCMSP
20	Phellodendron chinense C.K.Schneid,Coptis chinensis Franch	Tetrahydropalmatine	483-14-7	RXRA	P19793	TCMSP
20	Phellodendron chinense C.K.Schneid,Coptis chinensis Franch	Tetrahydropalmatine	483-14-7	DRD3	P35462	TCMSP
20	Phellodendron chinense C.K.Schneid,Coptis chinensis Franch	Tetrahydropalmatine	483-14-7	DRD2	P14416	TCMSP
20	Phellodendron chinense C.K.Schneid,Coptis chinensis Franch	Tetrahydropalmatine	483-14-7	NCOA1	Q15788	TCMSP
21	Coptis chinensis Franch	Groenlandicine	38691-95-1	NOS2	P35228	TCMSP
21	Coptis chinensis Franch	Groenlandicine	38691-95-1	PTGS1	P23219	TCMSP
21	Coptis chinensis Franch	Groenlandicine	38691-95-1	ESR1	P03372	TCMSP
21	Coptis chinensis Franch	Groenlandicine	38691-95-1	AR	P10275	TCMSP
21	Coptis chinensis Franch	Groenlandicine	38691-95-1	PTGS2	P35354	TCMSP
21	Coptis chinensis Franch	Groenlandicine	38691-95-1	RXRA	P19793	TCMSP
21	Coptis chinensis Franch	Groenlandicine	38691-95-1	PRSS1	P07477	TCMSP
21	Coptis chinensis Franch	Groenlandicine	38691-95-1	NCOA2	Q15596	TCMSP
21	Coptis chinensis Franch	Groenlandicine	38691-95-1	KCNH2	Q12809	TCMSP
21	Coptis chinensis Franch	Groenlandicine	38691-95-1	SCN5A	Q14524	TCMSP
21	Coptis chinensis Franch	Groenlandicine	38691-95-1	ADRB2	P07550	TCMSP
21	Coptis chinensis Franch	Groenlandicine	38691-95-1	HSP90AA1	P07900	TCMSP
22	Coptis chinensis Franch	Oxyberberine	549-21-3	NOS2	P35228	TCMSP
22	Coptis chinensis Franch	Oxyberberine	549-21-3	PTGS1	P23219	TCMSP
22	Coptis chinensis Franch	Oxyberberine	549-21-3	CHRM3	P20309	TCMSP
22	Coptis chinensis Franch	Oxyberberine	549-21-3	KCNH2	Q12809	TCMSP
22	Coptis chinensis Franch	Oxyberberine	549-21-3	AR	P10275	TCMSP
22	Coptis chinensis Franch	Oxyberberine	549-21-3	SCN5A	Q14524	TCMSP
22	Coptis chinensis Franch	Oxyberberine	549-21-3	PTGS2	P35354	TCMSP
22	Coptis chinensis Franch	Oxyberberine	549-21-3	F7	P08709	TCMSP
22	Coptis chinensis Franch	Oxyberberine	549-21-3	RXRA	P19793	TCMSP
22	Coptis chinensis Franch	Oxyberberine	549-21-3	ADRA1B	P35368	TCMSP
22	Coptis chinensis Franch	Oxyberberine	549-21-3	ADRB2	P07550	TCMSP
22	Coptis chinensis Franch	Oxyberberine	549-21-3	ADRA1D	P25100	TCMSP
22	Coptis chinensis Franch	Oxyberberine	549-21-3	HSP90AA1	P07900	TCMSP
22	Coptis chinensis Franch	Oxyberberine	549-21-3	PRSS1	P07477	TCMSP
22	Coptis chinensis Franch	Oxyberberine	549-21-3	NCOA2	Q15596	TCMSP
22	Coptis chinensis Franch	Oxyberberine	549-21-3	CAMTA2	O94983	TCMSP
23	Phellodendron chinense C.K.Schneid	3-O-Feruloylquinic acid	62929-69-5	PTGS2	P35354	TCMSP
23	Phellodendron chinense C.K.Schneid	3-O-Feruloylquinic acid	62929-69-5	CA2	P00918	TCMSP
23	Phellodendron chinense C.K.Schneid	3-O-Feruloylquinic acid	62929-69-5	MMP8	P22894	TCMSP
24	Coptis chinensis Franch,Phellodendron chinense C.K.Schneid	Coptisine	3486-66-6	NOS2	P35228	TCMSP
24	Coptis chinensis Franch,Phellodendron chinense C.K.Schneid	Coptisine	3486-66-6	PTGS1	P23219	TCMSP
24	Coptis chinensis Franch,Phellodendron chinense C.K.Schneid	Coptisine	3486-66-6	KCNH2	Q12809	TCMSP
24	Coptis chinensis Franch,Phellodendron chinense C.K.Schneid	Coptisine	3486-66-6	ESR1	P03372	TCMSP
24	Coptis chinensis Franch,Phellodendron chinense C.K.Schneid	Coptisine	3486-66-6	AR	P10275	TCMSP
24	Coptis chinensis Franch,Phellodendron chinense C.K.Schneid	Coptisine	3486-66-6	SCN5A	Q14524	TCMSP
24	Coptis chinensis Franch,Phellodendron chinense C.K.Schneid	Coptisine	3486-66-6	PTGS2	P35354	TCMSP
24	Coptis chinensis Franch,Phellodendron chinense C.K.Schneid	Coptisine	3486-66-6	PRSS1	P07477	TCMSP
26	Phellodendron chinense C.K.Schneid,Coptis chinensis Franch	Columbamine	3621-36-1	NOS2	P35228	TCMSP
26	Phellodendron chinense C.K.Schneid,Coptis chinensis Franch	Columbamine	3621-36-1	PTGS1	P23219	TCMSP
26	Phellodendron chinense C.K.Schneid,Coptis chinensis Franch	Columbamine	3621-36-1	KCNH2	Q12809	TCMSP
26	Phellodendron chinense C.K.Schneid,Coptis chinensis Franch	Columbamine	3621-36-1	AR	P10275	TCMSP
26	Phellodendron chinense C.K.Schneid,Coptis chinensis Franch	Columbamine	3621-36-1	SCN5A	Q14524	TCMSP
26	Phellodendron chinense C.K.Schneid,Coptis chinensis Franch	Columbamine	3621-36-1	PTGS2	P35354	TCMSP
26	Phellodendron chinense C.K.Schneid,Coptis chinensis Franch	Columbamine	3621-36-1	F7	P08709	TCMSP
26	Phellodendron chinense C.K.Schneid,Coptis chinensis Franch	Columbamine	3621-36-1	HSP90AA1	P07900	TCMSP
26	Phellodendron chinense C.K.Schneid,Coptis chinensis Franch	Columbamine	3621-36-1	PRSS1	P07477	TCMSP
26	Phellodendron chinense C.K.Schneid,Coptis chinensis Franch	Columbamine	3621-36-1	NCOA2	Q15596	TCMSP
26	Phellodendron chinense C.K.Schneid,Coptis chinensis Franch	Columbamine	3621-36-1	NCOA1	Q15788	TCMSP
26	Phellodendron chinense C.K.Schneid,Coptis chinensis Franch	Columbamine	3621-36-1	CAMTA2	O94983	TCMSP
26	Phellodendron chinense C.K.Schneid,Coptis chinensis Franch	Columbamine	3621-36-1	RXRA	P19793	TCMSP
26	Phellodendron chinense C.K.Schneid,Coptis chinensis Franch	Columbamine	3621-36-1	ADRB2	P07550	TCMSP
26	Phellodendron chinense C.K.Schneid,Coptis chinensis Franch	Columbamine	3621-36-1	BACE1	P56817	TCMSP
26	Phellodendron chinense C.K.Schneid,Coptis chinensis Franch	Columbamine	3621-36-1	NR1I2	O75469	TCMSP
26	Phellodendron chinense C.K.Schneid,Coptis chinensis Franch	Columbamine	3621-36-1	PDE10A	Q9Y233	TCMSP
28	Phellodendron chinense C.K.Schneid,Coptis chinensis Franch	Jatrorrhizine	3621-38-3	NOS2	P35228	TCMSP
28	Phellodendron chinense C.K.Schneid,Coptis chinensis Franch	Jatrorrhizine	3621-38-3	PTGS1	P23219	TCMSP
28	Phellodendron chinense C.K.Schneid,Coptis chinensis Franch	Jatrorrhizine	3621-38-3	KCNH2	Q12809	TCMSP
28	Phellodendron chinense C.K.Schneid,Coptis chinensis Franch	Jatrorrhizine	3621-38-3	ESR1	P03372	TCMSP
28	Phellodendron chinense C.K.Schneid,Coptis chinensis Franch	Jatrorrhizine	3621-38-3	AR	P10275	TCMSP
28	Phellodendron chinense C.K.Schneid,Coptis chinensis Franch	Jatrorrhizine	3621-38-3	SCN5A	Q14524	TCMSP
28	Phellodendron chinense C.K.Schneid,Coptis chinensis Franch	Jatrorrhizine	3621-38-3	PTGS2	P35354	TCMSP
28	Phellodendron chinense C.K.Schneid,Coptis chinensis Franch	Jatrorrhizine	3621-38-3	RXRA	P19793	TCMSP
28	Phellodendron chinense C.K.Schneid,Coptis chinensis Franch	Jatrorrhizine	3621-38-3	ESR2	Q92731	TCMSP
28	Phellodendron chinense C.K.Schneid,Coptis chinensis Franch	Jatrorrhizine	3621-38-3	HSP90AA1	P07900	TCMSP
28	Phellodendron chinense C.K.Schneid,Coptis chinensis Franch	Jatrorrhizine	3621-38-3	CDK2	P24941	TCMSP
28	Phellodendron chinense C.K.Schneid,Coptis chinensis Franch	Jatrorrhizine	3621-38-3	PRSS1	P07477	TCMSP
28	Phellodendron chinense C.K.Schneid,Coptis chinensis Franch	Jatrorrhizine	3621-38-3	CCNA2	P20248	TCMSP
28	Phellodendron chinense C.K.Schneid,Coptis chinensis Franch	Jatrorrhizine	3621-38-3	NCOA2	Q15596	TCMSP
28	Phellodendron chinense C.K.Schneid,Coptis chinensis Franch	Jatrorrhizine	3621-38-3	CAMTA2	O94983	TCMSP
29	Reynoutria japonica Houtt	Polydatin	27208-80-6	PTGS2	P35354	TCMSP
29	Reynoutria japonica Houtt	Polydatin	27208-80-6	CA2	P00918	TCMSP
29	Reynoutria japonica Houtt	Polydatin	27208-80-6	CAMTA2	O94983	TCMSP
29	Reynoutria japonica Houtt	Polydatin	27208-80-6	PLB1	Q6P1J6	TCMSP
30	Phellodendron chinense C.K.Schneid,Coptis chinensis Franch	Berberine	2086-83-1	NOS2	P35228	TCMSP
30	Phellodendron chinense C.K.Schneid,Coptis chinensis Franch	Berberine	2086-83-1	PTGS1	P23219	TCMSP
30	Phellodendron chinense C.K.Schneid,Coptis chinensis Franch	Berberine	2086-83-1	KCNH2	Q12809	TCMSP
30	Phellodendron chinense C.K.Schneid,Coptis chinensis Franch	Berberine	2086-83-1	ESR1	P03372	TCMSP
30	Phellodendron chinense C.K.Schneid,Coptis chinensis Franch	Berberine	2086-83-1	AR	P10275	TCMSP
30	Phellodendron chinense C.K.Schneid,Coptis chinensis Franch	Berberine	2086-83-1	SCN5A	Q14524	TCMSP
30	Phellodendron chinense C.K.Schneid,Coptis chinensis Franch	Berberine	2086-83-1	PTGS2	P35354	TCMSP
30	Phellodendron chinense C.K.Schneid,Coptis chinensis Franch	Berberine	2086-83-1	RXRA	P19793	TCMSP
30	Phellodendron chinense C.K.Schneid,Coptis chinensis Franch	Berberine	2086-83-1	ADRB2	P07550	TCMSP
30	Phellodendron chinense C.K.Schneid,Coptis chinensis Franch	Berberine	2086-83-1	HSP90AA1	P07900	TCMSP
30	Phellodendron chinense C.K.Schneid,Coptis chinensis Franch	Berberine	2086-83-1	PRSS1	P07477	TCMSP
30	Phellodendron chinense C.K.Schneid,Coptis chinensis Franch	Berberine	2086-83-1	NCOA2	Q15596	TCMSP
30	Phellodendron chinense C.K.Schneid,Coptis chinensis Franch	Berberine	2086-83-1	PDE10A	Q9Y233	TCMSP
30	Phellodendron chinense C.K.Schneid,Coptis chinensis Franch	Berberine	2086-83-1	CAMTA2	O94983	TCMSP
31	Phellodendron chinense C.K.Schneid,Coptis chinensis Franch	Palmatine	3486-67-7	NOS2	P35228	TCMSP
31	Phellodendron chinense C.K.Schneid,Coptis chinensis Franch	Palmatine	3486-67-7	PTGS1	P23219	TCMSP
31	Phellodendron chinense C.K.Schneid,Coptis chinensis Franch	Palmatine	3486-67-7	KCNH2	Q12809	TCMSP
31	Phellodendron chinense C.K.Schneid,Coptis chinensis Franch	Palmatine	3486-67-7	ESR1	P03372	TCMSP
31	Phellodendron chinense C.K.Schneid,Coptis chinensis Franch	Palmatine	3486-67-7	AR	P10275	TCMSP
31	Phellodendron chinense C.K.Schneid,Coptis chinensis Franch	Palmatine	3486-67-7	SCN5A	Q14524	TCMSP
31	Phellodendron chinense C.K.Schneid,Coptis chinensis Franch	Palmatine	3486-67-7	PTGS2	P35354	TCMSP
31	Phellodendron chinense C.K.Schneid,Coptis chinensis Franch	Palmatine	3486-67-7	RXRA	P19793	TCMSP
31	Phellodendron chinense C.K.Schneid,Coptis chinensis Franch	Palmatine	3486-67-7	ADRB2	P07550	TCMSP
31	Phellodendron chinense C.K.Schneid,Coptis chinensis Franch	Palmatine	3486-67-7	ESR2	Q92731	TCMSP
31	Phellodendron chinense C.K.Schneid,Coptis chinensis Franch	Palmatine	3486-67-7	HSP90AA1	P07900	TCMSP
31	Phellodendron chinense C.K.Schneid,Coptis chinensis Franch	Palmatine	3486-67-7	PRSS1	P07477	TCMSP
31	Phellodendron chinense C.K.Schneid,Coptis chinensis Franch	Palmatine	3486-67-7	NCOA2	Q15596	TCMSP
31	Phellodendron chinense C.K.Schneid,Coptis chinensis Franch	Palmatine	3486-67-7	CAMTA2	O94983	TCMSP
31	Phellodendron chinense C.K.Schneid,Coptis chinensis Franch	Palmatine	3486-67-7	CDK2	P24941	TCMSP
31	Phellodendron chinense C.K.Schneid,Coptis chinensis Franch	Palmatine	3486-67-7	F7	P08709	TCMSP
34	Astragalus mongholicus Bunge,Spatholobus suberectus Dunn	Ononin	486-62-4	NOS2	P35228	TCMSP
34	Astragalus mongholicus Bunge,Spatholobus suberectus Dunn	Ononin	486-62-4	ESR1	P03372	TCMSP
34	Astragalus mongholicus Bunge,Spatholobus suberectus Dunn	Ononin	486-62-4	AR	P10275	TCMSP
34	Astragalus mongholicus Bunge,Spatholobus suberectus Dunn	Ononin	486-62-4	PTGS2	P35354	TCMSP
34	Astragalus mongholicus Bunge,Spatholobus suberectus Dunn	Ononin	486-62-4	F7	P08709	TCMSP
34	Astragalus mongholicus Bunge,Spatholobus suberectus Dunn	Ononin	486-62-4	KDR	P35968	TCMSP
34	Astragalus mongholicus Bunge,Spatholobus suberectus Dunn	Ononin	486-62-4	DPP4	P27487	TCMSP
34	Astragalus mongholicus Bunge,Spatholobus suberectus Dunn	Ononin	486-62-4	CAMTA2	O94983	TCMSP
34	Astragalus mongholicus Bunge,Spatholobus suberectus Dunn	Ononin	486-62-4	PPARG	P37231	TCMSP
35	Salvia miltiorrhiza Bunge	Rosmarinic acid	20283-92-5	ESR1	P03372	TCMSP
35	Salvia miltiorrhiza Bunge	Rosmarinic acid	20283-92-5	AR	P10275	TCMSP
35	Salvia miltiorrhiza Bunge	Rosmarinic acid	20283-92-5	PPARG	P37231	TCMSP
35	Salvia miltiorrhiza Bunge	Rosmarinic acid	20283-92-5	PTGS2	P35354	TCMSP
35	Salvia miltiorrhiza Bunge	Rosmarinic acid	20283-92-5	DPP4	P27487	TCMSP
35	Salvia miltiorrhiza Bunge	Rosmarinic acid	20283-92-5	PRSS1	P07477	TCMSP
35	Salvia miltiorrhiza Bunge	Rosmarinic acid	20283-92-5	RELA	Q04206	TCMSP
35	Salvia miltiorrhiza Bunge	Rosmarinic acid	20283-92-5	IKBKB	O14920	TCMSP
35	Salvia miltiorrhiza Bunge	Rosmarinic acid	20283-92-5	CDKN1A	P38936	TCMSP
35	Salvia miltiorrhiza Bunge	Rosmarinic acid	20283-92-5	EIF6	P56537	TCMSP
35	Salvia miltiorrhiza Bunge	Rosmarinic acid	20283-92-5	MAPK1	P28482	TCMSP
35	Salvia miltiorrhiza Bunge	Rosmarinic acid	20283-92-5	CASP3	P42574	TCMSP
35	Salvia miltiorrhiza Bunge	Rosmarinic acid	20283-92-5	STAT1	P42224	TCMSP
35	Salvia miltiorrhiza Bunge	Rosmarinic acid	20283-92-5	CCL2	P13500	TCMSP
35	Salvia miltiorrhiza Bunge	Rosmarinic acid	20283-92-5	IL2RA	P01589	TCMSP
35	Salvia miltiorrhiza Bunge	Rosmarinic acid	20283-92-5	NFATC3	Q12968	TCMSP
35	Salvia miltiorrhiza Bunge	Rosmarinic acid	20283-92-5	CCND3	P30281	TCMSP
35	Salvia miltiorrhiza Bunge	Rosmarinic acid	20283-92-5	IL4	P05112	TCMSP
35	Salvia miltiorrhiza Bunge	Rosmarinic acid	20283-92-5	IL5	P05113	TCMSP
35	Salvia miltiorrhiza Bunge	Rosmarinic acid	20283-92-5	CCL3	P10147	TCMSP
35	Salvia miltiorrhiza Bunge	Rosmarinic acid	20283-92-5	CD80	P33681	TCMSP
35	Salvia miltiorrhiza Bunge	Rosmarinic acid	20283-92-5	CD86	P42081	TCMSP
35	Salvia miltiorrhiza Bunge	Rosmarinic acid	20283-92-5	CCL11	P51671	TCMSP
35	Salvia miltiorrhiza Bunge	Rosmarinic acid	20283-92-5	CCR3	P51677	TCMSP
35	Salvia miltiorrhiza Bunge	Rosmarinic acid	20283-92-5	IDO1	P14902	TCMSP
35	Salvia miltiorrhiza Bunge	Rosmarinic acid	20283-92-5	SNCA	P37840	TCMSP
35	Salvia miltiorrhiza Bunge	Rosmarinic acid	20283-92-5	IGHG1	P01857	TCMSP
35	Salvia miltiorrhiza Bunge	Rosmarinic acid	20283-92-5	CD247	P20963	TCMSP
35	Salvia miltiorrhiza Bunge	Rosmarinic acid	20283-92-5	C3	P01024	TCMSP
35	Salvia miltiorrhiza Bunge	Rosmarinic acid	20283-92-5	F2	P00734	TCMSP
35	Salvia miltiorrhiza Bunge	Rosmarinic acid	20283-92-5	C5	P01031	TCMSP
38	Reynoutria japonica Houtt	Torachrysone 8-O-glucoside	64032-49-1	PTGS2	P35354	TCMSP
38	Reynoutria japonica Houtt	Torachrysone 8-O-glucoside	64032-49-1	CA2	P00918	TCMSP
38	Reynoutria japonica Houtt	Torachrysone 8-O-glucoside	64032-49-1	NCOA2	Q15596	TCMSP
39	Reynoutria japonica Houtt	Emodin 8-O-glucoside	23313-21-5	PTGS2	P35354	TCMSP
44	Phellodendron chinense C.K.Schneid,Coptis chinensis Franch	Limonin	1180-71-8	CYP3A4	P08684	TCMSP
50	Salvia miltiorrhiza Bunge	Tanshinaldehyde	146362-71-2	DRD1	P21728	TCMSP
50	Salvia miltiorrhiza Bunge	Tanshinaldehyde	146362-71-2	CHRM1	P11229	TCMSP
50	Salvia miltiorrhiza Bunge	Tanshinaldehyde	146362-71-2	PTGS2	P35354	TCMSP
50	Salvia miltiorrhiza Bunge	Tanshinaldehyde	146362-71-2	OPRD1	P41143	TCMSP
50	Salvia miltiorrhiza Bunge	Tanshinaldehyde	146362-71-2	ACHE	P22303	TCMSP
50	Salvia miltiorrhiza Bunge	Tanshinaldehyde	146362-71-2	ADRB2	P07550	TCMSP
50	Salvia miltiorrhiza Bunge	Tanshinaldehyde	146362-71-2	OPRM1	P35372	TCMSP
50	Salvia miltiorrhiza Bunge	Tanshinaldehyde	146362-71-2	DPP4	P27487	TCMSP
50	Salvia miltiorrhiza Bunge	Tanshinaldehyde	146362-71-2	PRSS1	P07477	TCMSP
50	Salvia miltiorrhiza Bunge	Tanshinaldehyde	146362-71-2	NCOA1	Q15788	TCMSP
52	Reynoutria japonica Houtt,Spatholobus suberectus Dunn	Emodin	518-82-1	PTGS1	P23219	TCMSP
52	Reynoutria japonica Houtt,Spatholobus suberectus Dunn	Emodin	518-82-1	PTGS2	P35354	TCMSP
52	Reynoutria japonica Houtt,Spatholobus suberectus Dunn	Emodin	518-82-1	F7	P08709	TCMSP
52	Reynoutria japonica Houtt,Spatholobus suberectus Dunn	Emodin	518-82-1	HSP90AA1	P07900	TCMSP
52	Reynoutria japonica Houtt,Spatholobus suberectus Dunn	Emodin	518-82-1	IGHG1	P01857	TCMSP
52	Reynoutria japonica Houtt,Spatholobus suberectus Dunn	Emodin	518-82-1	KDR	P35968	TCMSP
52	Reynoutria japonica Houtt,Spatholobus suberectus Dunn	Emodin	518-82-1	NCOA2	Q15596	TCMSP
52	Reynoutria japonica Houtt,Spatholobus suberectus Dunn	Emodin	518-82-1	NCOA1	Q15788	TCMSP
52	Reynoutria japonica Houtt,Spatholobus suberectus Dunn	Emodin	518-82-1	CAMTA2	O94983	TCMSP
52	Reynoutria japonica Houtt,Spatholobus suberectus Dunn	Emodin	518-82-1	CDKN1A	P38936	TCMSP
52	Reynoutria japonica Houtt,Spatholobus suberectus Dunn	Emodin	518-82-1	FLT1	P17948	TCMSP
52	Reynoutria japonica Houtt,Spatholobus suberectus Dunn	Emodin	518-82-1	MMP9	P14780	TCMSP
52	Reynoutria japonica Houtt,Spatholobus suberectus Dunn	Emodin	518-82-1	EGF	P01133	TCMSP
52	Reynoutria japonica Houtt,Spatholobus suberectus Dunn	Emodin	518-82-1	TNF	P01375	TCMSP
52	Reynoutria japonica Houtt,Spatholobus suberectus Dunn	Emodin	518-82-1	CASP3	P42574	TCMSP
52	Reynoutria japonica Houtt,Spatholobus suberectus Dunn	Emodin	518-82-1	TP53	P04637	TCMSP
52	Reynoutria japonica Houtt,Spatholobus suberectus Dunn	Emodin	518-82-1	PRKCE	Q02156	TCMSP
52	Reynoutria japonica Houtt,Spatholobus suberectus Dunn	Emodin	518-82-1	MMP1	P03956	TCMSP
52	Reynoutria japonica Houtt,Spatholobus suberectus Dunn	Emodin	518-82-1	PPARG	P37231	TCMSP
52	Reynoutria japonica Houtt,Spatholobus suberectus Dunn	Emodin	518-82-1	MYC	P01106	TCMSP
52	Reynoutria japonica Houtt,Spatholobus suberectus Dunn	Emodin	518-82-1	CYP1A1	P04798	TCMSP
52	Reynoutria japonica Houtt,Spatholobus suberectus Dunn	Emodin	518-82-1	IL1B	P01584	TCMSP
52	Reynoutria japonica Houtt,Spatholobus suberectus Dunn	Emodin	518-82-1	PRKCD	Q05655	TCMSP
52	Reynoutria japonica Houtt,Spatholobus suberectus Dunn	Emodin	518-82-1	CSF2	P04141	TCMSP
52	Reynoutria japonica Houtt,Spatholobus suberectus Dunn	Emodin	518-82-1	ACTA2	P62736	TCMSP
52	Reynoutria japonica Houtt,Spatholobus suberectus Dunn	Emodin	518-82-1	MAOB	P27338	TCMSP
52	Reynoutria japonica Houtt,Spatholobus suberectus Dunn	Emodin	518-82-1	BTK	Q06187	TCMSP
52	Reynoutria japonica Houtt,Spatholobus suberectus Dunn	Emodin	518-82-1	SLC2A4	P14672	TCMSP
52	Reynoutria japonica Houtt,Spatholobus suberectus Dunn	Emodin	518-82-1	FLT4	P35916	TCMSP
52	Reynoutria japonica Houtt,Spatholobus suberectus Dunn	Emodin	518-82-1	SLC2A1	P11166	TCMSP
53	Salvia miltiorrhiza Bunge	Cryptotanshinone	35825-57-1	PTGS1	P23219	TCMSP
53	Salvia miltiorrhiza Bunge	Cryptotanshinone	35825-57-1	DRD1	P21728	TCMSP
53	Salvia miltiorrhiza Bunge	Cryptotanshinone	35825-57-1	CHRM3	P20309	TCMSP
53	Salvia miltiorrhiza Bunge	Cryptotanshinone	35825-57-1	CHRM1	P11229	TCMSP
53	Salvia miltiorrhiza Bunge	Cryptotanshinone	35825-57-1	SCN5A	Q14524	TCMSP
53	Salvia miltiorrhiza Bunge	Cryptotanshinone	35825-57-1	CHRM5	P08912	TCMSP
53	Salvia miltiorrhiza Bunge	Cryptotanshinone	35825-57-1	PTGS2	P35354	TCMSP
53	Salvia miltiorrhiza Bunge	Cryptotanshinone	35825-57-1	CA2	P00918	TCMSP
53	Salvia miltiorrhiza Bunge	Cryptotanshinone	35825-57-1	CHRM4	P08173	TCMSP
53	Salvia miltiorrhiza Bunge	Cryptotanshinone	35825-57-1	OPRD1	P41143	TCMSP
53	Salvia miltiorrhiza Bunge	Cryptotanshinone	35825-57-1	ADRA1A	P25100	TCMSP
53	Salvia miltiorrhiza Bunge	Cryptotanshinone	35825-57-1	CHRM2	P08172	TCMSP
53	Salvia miltiorrhiza Bunge	Cryptotanshinone	35825-57-1	ADRA1B	P35368	TCMSP
53	Salvia miltiorrhiza Bunge	Cryptotanshinone	35825-57-1	ADRB2	P07550	TCMSP
53	Salvia miltiorrhiza Bunge	Cryptotanshinone	35825-57-1	ADRA1D	P25100	TCMSP
53	Salvia miltiorrhiza Bunge	Cryptotanshinone	35825-57-1	OPRM1	P35372	TCMSP
53	Salvia miltiorrhiza Bunge	Cryptotanshinone	35825-57-1	NCOA2	Q15596	TCMSP
53	Salvia miltiorrhiza Bunge	Cryptotanshinone	35825-57-1	NCOA1	Q15788	TCMSP
53	Salvia miltiorrhiza Bunge	Cryptotanshinone	35825-57-1	PGR	P06401	TCMSP
53	Salvia miltiorrhiza Bunge	Cryptotanshinone	35825-57-1	GABRA1	P14867	TCMSP
53	Salvia miltiorrhiza Bunge	Cryptotanshinone	35825-57-1	RELA	Q04206	TCMSP
53	Salvia miltiorrhiza Bunge	Cryptotanshinone	35825-57-1	STAT3	P40763	TCMSP
53	Salvia miltiorrhiza Bunge	Cryptotanshinone	35825-57-1	CCND1	P24385	TCMSP
53	Salvia miltiorrhiza Bunge	Cryptotanshinone	35825-57-1	BCL2L1	Q07817	TCMSP
53	Salvia miltiorrhiza Bunge	Cryptotanshinone	35825-57-1	TNF	P01375	TCMSP
53	Salvia miltiorrhiza Bunge	Cryptotanshinone	35825-57-1	APP	P05067	TCMSP
53	Salvia miltiorrhiza Bunge	Cryptotanshinone	35825-57-1	EDN1	P05305	TCMSP
53	Salvia miltiorrhiza Bunge	Cryptotanshinone	35825-57-1	BIRC5	O15392	TCMSP

## Sheet: BATMAN-TCM>20
Number	Herb Name	Chemical Name	CAS	Gene Symbol	Score	Uniprot ID	Source
1	Reynoutria japonica Houtt	Citric acid	77-92-9	SUCLG2	140.5	Q96I99	BatMan-TCM
1	Reynoutria japonica Houtt	Citric acid	77-92-9	SLC13A2	140.5	Q13183	BatMan-TCM
1	Reynoutria japonica Houtt	Citric acid	77-92-9	SLC13A1	140.5	Q9BZW2	BatMan-TCM
1	Reynoutria japonica Houtt	Citric acid	77-92-9	SUCLG1	140.5	P53597	BatMan-TCM
1	Reynoutria japonica Houtt	Citric acid	77-92-9	HSD17B6	140.5	O14756	BatMan-TCM
1	Reynoutria japonica Houtt	Citric acid	77-92-9	SLC25A10	140.5	Q9UBX3	BatMan-TCM
1	Reynoutria japonica Houtt	Citric acid	77-92-9	P3H3	140.5	Q8IVL6	BatMan-TCM
1	Reynoutria japonica Houtt	Citric acid	77-92-9	OXCT2	140.5	Q9BYC2	BatMan-TCM
1	Reynoutria japonica Houtt	Citric acid	77-92-9	TMLHE	140.5	Q9NVH6	BatMan-TCM
1	Reynoutria japonica Houtt	Citric acid	77-92-9	PLOD1	140.5	Q02809	BatMan-TCM
1	Reynoutria japonica Houtt	Citric acid	77-92-9	SUCNR1	140.5	Q9BXA5	BatMan-TCM
1	Reynoutria japonica Houtt	Citric acid	77-92-9	SLC13A3	140.5	Q8WWT9	BatMan-TCM
1	Reynoutria japonica Houtt	Citric acid	77-92-9	ALDH5A1	140.5	P51649	BatMan-TCM
1	Reynoutria japonica Houtt	Citric acid	77-92-9	ASPH	140.5	Q12797	BatMan-TCM
1	Reynoutria japonica Houtt	Citric acid	77-92-9	BBOX1	140.5	O75936	BatMan-TCM
1	Reynoutria japonica Houtt	Citric acid	77-92-9	SDHB	140.5	P21912	BatMan-TCM
1	Reynoutria japonica Houtt	Citric acid	77-92-9	OXCT1	140.5	P55809	BatMan-TCM
1	Reynoutria japonica Houtt	Citric acid	77-92-9	PLOD3	140.5	O60568	BatMan-TCM
1	Reynoutria japonica Houtt	Citric acid	77-92-9	P4HA1	140.5	P13674	BatMan-TCM
1	Reynoutria japonica Houtt	Citric acid	77-92-9	SDHC	140.5	Q99643	BatMan-TCM
1	Reynoutria japonica Houtt	Citric acid	77-92-9	P3H2	140.5	Q8IVL5	BatMan-TCM
1	Reynoutria japonica Houtt	Citric acid	77-92-9	SDHA	140.5	P31040	BatMan-TCM
1	Reynoutria japonica Houtt	Citric acid	77-92-9	P4HA2	140.5	O15460	BatMan-TCM
1	Reynoutria japonica Houtt	Citric acid	77-92-9	SUCLA2	140.5	Q9P2R7	BatMan-TCM
1	Reynoutria japonica Houtt	Citric acid	77-92-9	SDHD	140.5	O14521	BatMan-TCM
1	Reynoutria japonica Houtt	Citric acid	77-92-9	P3H1	140.5	Q32P28	BatMan-TCM
1	Reynoutria japonica Houtt	Citric acid	77-92-9	TOP1	48	P11387	BatMan-TCM
1	Reynoutria japonica Houtt	Citric acid	77-92-9	ABCC2	25.857	Q92887	BatMan-TCM
1	Reynoutria japonica Houtt	Citric acid	77-92-9	AKT1	25.857	P31749	BatMan-TCM
1	Reynoutria japonica Houtt	Citric acid	77-92-9	CACNB1	25.857	Q02641	BatMan-TCM
1	Reynoutria japonica Houtt	Citric acid	77-92-9	GRIA4	25.857	P48058	BatMan-TCM
1	Reynoutria japonica Houtt	Citric acid	77-92-9	ACVR1	25.857	Q04771	BatMan-TCM
1	Reynoutria japonica Houtt	Citric acid	77-92-9	ASNA1	25.857	O43681	BatMan-TCM
1	Reynoutria japonica Houtt	Citric acid	77-92-9	ADRBK2	25.857	P35626	BatMan-TCM
1	Reynoutria japonica Houtt	Citric acid	77-92-9	ACSS2	25.857	Q9NR19	BatMan-TCM
1	Reynoutria japonica Houtt	Citric acid	77-92-9	SLC12A2	25.857	P55011	BatMan-TCM
1	Reynoutria japonica Houtt	Citric acid	77-92-9	GABRA2	25.857	P47869	BatMan-TCM
1	Reynoutria japonica Houtt	Citric acid	77-92-9	CACNG2	25.857	Q9Y698	BatMan-TCM
1	Reynoutria japonica Houtt	Citric acid	77-92-9	GABRD	25.857	O14764	BatMan-TCM
1	Reynoutria japonica Houtt	Citric acid	77-92-9	SLC12A7	25.857	Q9Y666	BatMan-TCM
1	Reynoutria japonica Houtt	Citric acid	77-92-9	CHRNA4	25.857	P43681	BatMan-TCM
1	Reynoutria japonica Houtt	Citric acid	77-92-9	SLC12A5	25.857	Q9H2X9	BatMan-TCM
1	Reynoutria japonica Houtt	Citric acid	77-92-9	CHRNB3	25.857	Q05901	BatMan-TCM
1	Reynoutria japonica Houtt	Citric acid	77-92-9	GABRB1	25.857	P18505	BatMan-TCM
1	Reynoutria japonica Houtt	Citric acid	77-92-9	GAMT	25.857	Q14353	BatMan-TCM
1	Reynoutria japonica Houtt	Citric acid	77-92-9	CKMT1B	25.857	P12532	BatMan-TCM
1	Reynoutria japonica Houtt	Citric acid	77-92-9	ACACB	25.857	O00763	BatMan-TCM
1	Reynoutria japonica Houtt	Citric acid	77-92-9	MTAP	25.857	Q13126	BatMan-TCM
1	Reynoutria japonica Houtt	Citric acid	77-92-9	GRIA1	25.857	P42261	BatMan-TCM
1	Reynoutria japonica Houtt	Citric acid	77-92-9	ACVRL1	25.857	P37023	BatMan-TCM
1	Reynoutria japonica Houtt	Citric acid	77-92-9	GLRA2	25.857	P23416	BatMan-TCM
1	Reynoutria japonica Houtt	Citric acid	77-92-9	KCNJ3	25.857	P48549	BatMan-TCM
1	Reynoutria japonica Houtt	Citric acid	77-92-9	GABRG3	25.857	Q99928	BatMan-TCM
1	Reynoutria japonica Houtt	Citric acid	77-92-9	ADCY1	25.857	Q08828	BatMan-TCM
1	Reynoutria japonica Houtt	Citric acid	77-92-9	NT5C2	25.857	P49902	BatMan-TCM
1	Reynoutria japonica Houtt	Citric acid	77-92-9	AMHR2	25.857	Q16671	BatMan-TCM
1	Reynoutria japonica Houtt	Citric acid	77-92-9	TNK2	25.857	Q07912	BatMan-TCM
1	Reynoutria japonica Houtt	Citric acid	77-92-9	ASNS	25.857	P08243	BatMan-TCM
1	Reynoutria japonica Houtt	Citric acid	77-92-9	VCAM1	25.857	P19320	BatMan-TCM
1	Reynoutria japonica Houtt	Citric acid	77-92-9	ABL2	25.857	P42684	BatMan-TCM
1	Reynoutria japonica Houtt	Citric acid	77-92-9	CHRNA7	25.857	P36544	BatMan-TCM
1	Reynoutria japonica Houtt	Citric acid	77-92-9	KCNJ6	25.857	P48051	BatMan-TCM
1	Reynoutria japonica Houtt	Citric acid	77-92-9	GABRE	25.857	P78334	BatMan-TCM
1	Reynoutria japonica Houtt	Citric acid	77-92-9	ADRBK1	25.857	P25098	BatMan-TCM
1	Reynoutria japonica Houtt	Citric acid	77-92-9	GABRA3	25.857	P34903	BatMan-TCM
1	Reynoutria japonica Houtt	Citric acid	77-92-9	SLC29A1	25.857	Q99808	BatMan-TCM
1	Reynoutria japonica Houtt	Citric acid	77-92-9	CACNA1S	25.857	Q13698	BatMan-TCM
1	Reynoutria japonica Houtt	Citric acid	77-92-9	GABRG1	25.857	Q8N1C3	BatMan-TCM
1	Reynoutria japonica Houtt	Citric acid	77-92-9	APRT	25.857	P07741	BatMan-TCM
1	Reynoutria japonica Houtt	Citric acid	77-92-9	GABRP	25.857	O00591	BatMan-TCM
1	Reynoutria japonica Houtt	Citric acid	77-92-9	CHRNA10	25.857	Q9GZZ6	BatMan-TCM
1	Reynoutria japonica Houtt	Citric acid	77-92-9	CKM	25.857	P06732	BatMan-TCM
1	Reynoutria japonica Houtt	Citric acid	77-92-9	GRIA2	25.857	P42262	BatMan-TCM
1	Reynoutria japonica Houtt	Citric acid	77-92-9	GABRA4	25.857	P48169	BatMan-TCM
1	Reynoutria japonica Houtt	Citric acid	77-92-9	CHRNA3	25.857	P32297	BatMan-TCM
1	Reynoutria japonica Houtt	Citric acid	77-92-9	GABRB2	25.857	P47870	BatMan-TCM
1	Reynoutria japonica Houtt	Citric acid	77-92-9	CACNA1C	25.857	Q13936	BatMan-TCM
1	Reynoutria japonica Houtt	Citric acid	77-92-9	CHRNB2	25.857	P17787	BatMan-TCM
1	Reynoutria japonica Houtt	Citric acid	77-92-9	CACNA1D	25.857	Q01668	BatMan-TCM
1	Reynoutria japonica Houtt	Citric acid	77-92-9	PECR	25.857	Q9BY49	BatMan-TCM
1	Reynoutria japonica Houtt	Citric acid	77-92-9	HTR3D	25.857	Q70Z44	BatMan-TCM
1	Reynoutria japonica Houtt	Citric acid	77-92-9	PRKAA1	25.857	Q13131	BatMan-TCM
1	Reynoutria japonica Houtt	Citric acid	77-92-9	GABRQ	25.857	Q9UN88	BatMan-TCM
1	Reynoutria japonica Houtt	Citric acid	77-92-9	ABCC9	25.857	O60706	BatMan-TCM
1	Reynoutria japonica Houtt	Citric acid	77-92-9	SLC6A8	25.857	P48029	BatMan-TCM
1	Reynoutria japonica Houtt	Citric acid	77-92-9	CHRNA2	25.857	Q15822	BatMan-TCM
1	Reynoutria japonica Houtt	Citric acid	77-92-9	ACSS1	25.857	Q9NUB1	BatMan-TCM
1	Reynoutria japonica Houtt	Citric acid	77-92-9	SLC12A6	25.857	Q9UHW9	BatMan-TCM
1	Reynoutria japonica Houtt	Citric acid	77-92-9	CHRNA6	25.857	Q15825	BatMan-TCM
1	Reynoutria japonica Houtt	Citric acid	77-92-9	ABL1	25.857	P00519	BatMan-TCM
1	Reynoutria japonica Houtt	Citric acid	77-92-9	AFG3L2	25.857	Q9Y4W6	BatMan-TCM
1	Reynoutria japonica Houtt	Citric acid	77-92-9	CKMT2	25.857	P17540	BatMan-TCM
1	Reynoutria japonica Houtt	Citric acid	77-92-9	CDK15	25.857	Q96Q40	BatMan-TCM
1	Reynoutria japonica Houtt	Citric acid	77-92-9	GABRB3	25.857	P28472	BatMan-TCM
1	Reynoutria japonica Houtt	Citric acid	77-92-9	KCNJ5	25.857	P48544	BatMan-TCM
1	Reynoutria japonica Houtt	Citric acid	77-92-9	GRIN3A	25.857	Q8TCU5	BatMan-TCM
1	Reynoutria japonica Houtt	Citric acid	77-92-9	ASS1	25.857	P00966	BatMan-TCM
1	Reynoutria japonica Houtt	Citric acid	77-92-9	CKMT1A	25.857	P12532	BatMan-TCM
1	Reynoutria japonica Houtt	Citric acid	77-92-9	HTR3B	25.857	O95264	BatMan-TCM
1	Reynoutria japonica Houtt	Citric acid	77-92-9	GRIA3	25.857	P42263	BatMan-TCM
1	Reynoutria japonica Houtt	Citric acid	77-92-9	GABRA5	25.857	P31644	BatMan-TCM
1	Reynoutria japonica Houtt	Citric acid	77-92-9	SLC29A2	25.857	Q14542	BatMan-TCM
1	Reynoutria japonica Houtt	Citric acid	77-92-9	HTR3E	25.857	A5X5Y0	BatMan-TCM
1	Reynoutria japonica Houtt	Citric acid	77-92-9	ACVR1B	25.857	P36896	BatMan-TCM
1	Reynoutria japonica Houtt	Citric acid	77-92-9	ACSL1	25.857	P33121	BatMan-TCM
1	Reynoutria japonica Houtt	Citric acid	77-92-9	SRPK2	25.857	P78362	BatMan-TCM
1	Reynoutria japonica Houtt	Citric acid	77-92-9	ABCA1	25.857	O95477	BatMan-TCM
1	Reynoutria japonica Houtt	Citric acid	77-92-9	RDH16	25.857	O75452	BatMan-TCM
1	Reynoutria japonica Houtt	Citric acid	77-92-9	GABRA6	25.857	Q16445	BatMan-TCM
1	Reynoutria japonica Houtt	Citric acid	77-92-9	HTR3A	25.857	P46098	BatMan-TCM
1	Reynoutria japonica Houtt	Citric acid	77-92-9	SLC12A1	25.857	Q13621	BatMan-TCM
1	Reynoutria japonica Houtt	Citric acid	77-92-9	GABRA1	25.857	P14867	BatMan-TCM
1	Reynoutria japonica Houtt	Citric acid	77-92-9	CKB	25.857	P12277	BatMan-TCM
1	Reynoutria japonica Houtt	Citric acid	77-92-9	NAE1	25.857	Q13564	BatMan-TCM
1	Reynoutria japonica Houtt	Citric acid	77-92-9	CHRNA9	25.857	Q9UGM1	BatMan-TCM
1	Reynoutria japonica Houtt	Citric acid	77-92-9	CHRFAM7A	25.857	Q494W8	BatMan-TCM
1	Reynoutria japonica Houtt	Citric acid	77-92-9	APAF1	25.857	O14727	BatMan-TCM
1	Reynoutria japonica Houtt	Citric acid	77-92-9	CHRNA5	25.857	P30532	BatMan-TCM
1	Reynoutria japonica Houtt	Citric acid	77-92-9	CHRNB4	25.857	P30926	BatMan-TCM
1	Reynoutria japonica Houtt	Citric acid	77-92-9	ABCC8	25.857	Q09428	BatMan-TCM
1	Reynoutria japonica Houtt	Citric acid	77-92-9	KCNJ9	25.857	Q92806	BatMan-TCM
1	Reynoutria japonica Houtt	Citric acid	77-92-9	ACP1	25.857	P24666	BatMan-TCM
1	Reynoutria japonica Houtt	Citric acid	77-92-9	SLC12A4	25.857	Q9UP95	BatMan-TCM
1	Reynoutria japonica Houtt	Citric acid	77-92-9	ALK	25.857	Q9UM73	BatMan-TCM
1	Reynoutria japonica Houtt	Citric acid	77-92-9	ABCB11	25.857	O95342	BatMan-TCM
1	Reynoutria japonica Houtt	Citric acid	77-92-9	PLOD2	25.857	O00469	BatMan-TCM
1	Reynoutria japonica Houtt	Citric acid	77-92-9	HTR3C	25.857	Q8WXA8	BatMan-TCM
1	Reynoutria japonica Houtt	Citric acid	77-92-9	GLRA1	25.857	P23415	BatMan-TCM
1	Reynoutria japonica Houtt	Citric acid	77-92-9	ABCB1	25.857	P08183	BatMan-TCM
1	Reynoutria japonica Houtt	Citric acid	77-92-9	ABCG1	25.857	P45844	BatMan-TCM
1	Reynoutria japonica Houtt	Citric acid	77-92-9	ARAF	25.857	P10398	BatMan-TCM
1	Reynoutria japonica Houtt	Citric acid	77-92-9	SLC25A4	25.857	P12235	BatMan-TCM
1	Reynoutria japonica Houtt	Citric acid	77-92-9	CACNG1	25.857	Q06432	BatMan-TCM
2	Paeonia veitchii Lynch,Reynoutria japonica Houtt	Gallic acid	149-91-7	SEC14L3	114.143	Q9UDX4	BatMan-TCM
2	Paeonia veitchii Lynch,Reynoutria japonica Houtt	Gallic acid	149-91-7	PPP2CA	114.143	P67775	BatMan-TCM
2	Paeonia veitchii Lynch,Reynoutria japonica Houtt	Gallic acid	149-91-7	PRKCA	114.143	P17252	BatMan-TCM
2	Paeonia veitchii Lynch,Reynoutria japonica Houtt	Gallic acid	149-91-7	NR1I2	114.143	O75469	BatMan-TCM
2	Paeonia veitchii Lynch,Reynoutria japonica Houtt	Gallic acid	149-91-7	ALOX5	114.143	P09917	BatMan-TCM
2	Paeonia veitchii Lynch,Reynoutria japonica Houtt	Gallic acid	149-91-7	PPP2CB	114.143	P62714	BatMan-TCM
2	Paeonia veitchii Lynch,Reynoutria japonica Houtt	Gallic acid	149-91-7	SEC14L2	114.143	O76054	BatMan-TCM
2	Paeonia veitchii Lynch,Reynoutria japonica Houtt	Gallic acid	149-91-7	DGKA	114.143	P23743	BatMan-TCM
2	Paeonia veitchii Lynch,Reynoutria japonica Houtt	Gallic acid	149-91-7	PRKCB	114.143	P05771	BatMan-TCM
2	Paeonia veitchii Lynch,Reynoutria japonica Houtt	Gallic acid	149-91-7	SEC14L4	114.143	Q9UDX3	BatMan-TCM
2	Paeonia veitchii Lynch,Reynoutria japonica Houtt	Gallic acid	149-91-7	AKR1C1	48	Q04828	BatMan-TCM
2	Paeonia veitchii Lynch,Reynoutria japonica Houtt	Gallic acid	149-91-7	PTGS1	48	P23219	BatMan-TCM
2	Paeonia veitchii Lynch,Reynoutria japonica Houtt	Gallic acid	149-91-7	PTGS2	48	P35354	BatMan-TCM
2	Paeonia veitchii Lynch,Reynoutria japonica Houtt	Gallic acid	149-91-7	SEC14L6	25.857	B5MCN3	BatMan-TCM
2	Paeonia veitchii Lynch,Reynoutria japonica Houtt	Gallic acid	149-91-7	PLA2G2E	23	Q9NZK7	BatMan-TCM
2	Paeonia veitchii Lynch,Reynoutria japonica Houtt	Gallic acid	149-91-7	AKR1C2	23	P52895	BatMan-TCM
2	Paeonia veitchii Lynch,Reynoutria japonica Houtt	Gallic acid	149-91-7	PPARG	23	P37231	BatMan-TCM
2	Paeonia veitchii Lynch,Reynoutria japonica Houtt	Gallic acid	149-91-7	MPO	23	P05164	BatMan-TCM
2	Paeonia veitchii Lynch,Reynoutria japonica Houtt	Gallic acid	149-91-7	DDC	23	P20711	BatMan-TCM
2	Paeonia veitchii Lynch,Reynoutria japonica Houtt	Gallic acid	149-91-7	IKBKB	23	O14920	BatMan-TCM
2	Paeonia veitchii Lynch,Reynoutria japonica Houtt	Gallic acid	149-91-7	CHUK	23	O15111	BatMan-TCM
5	Phellodendron chinense C.K.Schneid	Clausenamide	103541-15-7	AR	23	P10275	BatMan-TCM
6	Spatholobus suberectus Dunn	Piscidic Acid	469-65-8	TH	48	P07101	BatMan-TCM
6	Spatholobus suberectus Dunn	Piscidic Acid	469-65-8	TAT	48	P17735	BatMan-TCM
6	Spatholobus suberectus Dunn	Piscidic Acid	469-65-8	YARS	48	P54577	BatMan-TCM
6	Spatholobus suberectus Dunn	Piscidic Acid	469-65-8	YARS2	48	Q9Y2Z4	BatMan-TCM
7	Phellodendron chinense C.K.Schneid	Magnocurarine	6801-40-7	HTR2A	48	P28223	BatMan-TCM
7	Phellodendron chinense C.K.Schneid	Magnocurarine	6801-40-7	CHRM3	48	P20309	BatMan-TCM
7	Phellodendron chinense C.K.Schneid	Magnocurarine	6801-40-7	HTR2B	48	P41595	BatMan-TCM
7	Phellodendron chinense C.K.Schneid	Magnocurarine	6801-40-7	ADRA2A	48	P08913	BatMan-TCM
7	Phellodendron chinense C.K.Schneid	Magnocurarine	6801-40-7	HTR1B	48	P28222	BatMan-TCM
7	Phellodendron chinense C.K.Schneid	Magnocurarine	6801-40-7	HTR2C	48	P28335	BatMan-TCM
7	Phellodendron chinense C.K.Schneid	Magnocurarine	6801-40-7	HTR1D	48	P28221	BatMan-TCM
7	Phellodendron chinense C.K.Schneid	Magnocurarine	6801-40-7	DRD2	48	P14416	BatMan-TCM
7	Phellodendron chinense C.K.Schneid	Magnocurarine	6801-40-7	ACHE	48	P22303	BatMan-TCM
7	Phellodendron chinense C.K.Schneid	Magnocurarine	6801-40-7	SLC18A2	48	Q05940	BatMan-TCM
7	Phellodendron chinense C.K.Schneid	Magnocurarine	6801-40-7	DRD4	48	P21917	BatMan-TCM
7	Phellodendron chinense C.K.Schneid	Magnocurarine	6801-40-7	CHRNA2	48	Q15822	BatMan-TCM
7	Phellodendron chinense C.K.Schneid	Magnocurarine	6801-40-7	HTR1A	48	P08908	BatMan-TCM
7	Phellodendron chinense C.K.Schneid	Magnocurarine	6801-40-7	ADRA2C	48	P18825	BatMan-TCM
7	Phellodendron chinense C.K.Schneid	Magnocurarine	6801-40-7	CALY	48	Q9NYX4	BatMan-TCM
7	Phellodendron chinense C.K.Schneid	Magnocurarine	6801-40-7	DRD3	48	P35462	BatMan-TCM
7	Phellodendron chinense C.K.Schneid	Magnocurarine	6801-40-7	DRD5	48	P21918	BatMan-TCM
7	Phellodendron chinense C.K.Schneid	Magnocurarine	6801-40-7	HTR3A	48	P46098	BatMan-TCM
7	Phellodendron chinense C.K.Schneid	Magnocurarine	6801-40-7	DRD1	48	P21728	BatMan-TCM
7	Phellodendron chinense C.K.Schneid	Magnocurarine	6801-40-7	BCHE	48	P06276	BatMan-TCM
7	Phellodendron chinense C.K.Schneid	Magnocurarine	6801-40-7	CHRM2	48	P08172	BatMan-TCM
7	Phellodendron chinense C.K.Schneid	Magnocurarine	6801-40-7	ADRA2B	48	P18089	BatMan-TCM
9	Phellodendron chinense C.K.Schneid	Phellodendrine	6873-13-8	HTR2A	48	P28223	BatMan-TCM
9	Phellodendron chinense C.K.Schneid	Phellodendrine	6873-13-8	CHRM3	48	P20309	BatMan-TCM
9	Phellodendron chinense C.K.Schneid	Phellodendrine	6873-13-8	HTR2B	48	P41595	BatMan-TCM
9	Phellodendron chinense C.K.Schneid	Phellodendrine	6873-13-8	ADRA2A	48	P08913	BatMan-TCM
9	Phellodendron chinense C.K.Schneid	Phellodendrine	6873-13-8	HTR1B	48	P28222	BatMan-TCM
9	Phellodendron chinense C.K.Schneid	Phellodendrine	6873-13-8	HTR2C	48	P28335	BatMan-TCM
9	Phellodendron chinense C.K.Schneid	Phellodendrine	6873-13-8	HTR1D	48	P28221	BatMan-TCM
9	Phellodendron chinense C.K.Schneid	Phellodendrine	6873-13-8	DRD2	48	P14416	BatMan-TCM
9	Phellodendron chinense C.K.Schneid	Phellodendrine	6873-13-8	ACHE	48	P22303	BatMan-TCM
9	Phellodendron chinense C.K.Schneid	Phellodendrine	6873-13-8	SLC18A2	48	Q05940	BatMan-TCM
9	Phellodendron chinense C.K.Schneid	Phellodendrine	6873-13-8	DRD4	48	P21917	BatMan-TCM
9	Phellodendron chinense C.K.Schneid	Phellodendrine	6873-13-8	CHRNA2	48	Q15822	BatMan-TCM
9	Phellodendron chinense C.K.Schneid	Phellodendrine	6873-13-8	HTR1A	48	P08908	BatMan-TCM
9	Phellodendron chinense C.K.Schneid	Phellodendrine	6873-13-8	ADRA2C	48	P18825	BatMan-TCM
9	Phellodendron chinense C.K.Schneid	Phellodendrine	6873-13-8	CALY	48	Q9NYX4	BatMan-TCM
9	Phellodendron chinense C.K.Schneid	Phellodendrine	6873-13-8	DRD3	48	P35462	BatMan-TCM
9	Phellodendron chinense C.K.Schneid	Phellodendrine	6873-13-8	DRD5	48	P21918	BatMan-TCM
9	Phellodendron chinense C.K.Schneid	Phellodendrine	6873-13-8	HTR3A	48	P46098	BatMan-TCM
9	Phellodendron chinense C.K.Schneid	Phellodendrine	6873-13-8	DRD1	48	P21728	BatMan-TCM
9	Phellodendron chinense C.K.Schneid	Phellodendrine	6873-13-8	BCHE	48	P06276	BatMan-TCM
9	Phellodendron chinense C.K.Schneid	Phellodendrine	6873-13-8	CHRM2	48	P08172	BatMan-TCM
9	Phellodendron chinense C.K.Schneid	Phellodendrine	6873-13-8	ADRA2B	48	P18089	BatMan-TCM
11	Phellodendron chinense C.K.Schneid	Magnoflorine	88273	HTR2A	122.778	P28223	BatMan-TCM
11	Phellodendron chinense C.K.Schneid	Magnoflorine	88273	HTR2B	122.778	P41595	BatMan-TCM
11	Phellodendron chinense C.K.Schneid	Magnoflorine	88273	ADRA2A	122.778	P08913	BatMan-TCM
11	Phellodendron chinense C.K.Schneid	Magnoflorine	88273	HTR1B	122.778	P28222	BatMan-TCM
11	Phellodendron chinense C.K.Schneid	Magnoflorine	88273	HTR2C	122.778	P28335	BatMan-TCM
11	Phellodendron chinense C.K.Schneid	Magnoflorine	88273	HTR1D	122.778	P28221	BatMan-TCM
11	Phellodendron chinense C.K.Schneid	Magnoflorine	88273	DRD2	122.778	P14416	BatMan-TCM
11	Phellodendron chinense C.K.Schneid	Magnoflorine	88273	DRD4	122.778	P21917	BatMan-TCM
11	Phellodendron chinense C.K.Schneid	Magnoflorine	88273	HTR1A	122.778	P08908	BatMan-TCM
11	Phellodendron chinense C.K.Schneid	Magnoflorine	88273	ADRA2C	122.778	P18825	BatMan-TCM
11	Phellodendron chinense C.K.Schneid	Magnoflorine	88273	CALY	122.778	Q9NYX4	BatMan-TCM
11	Phellodendron chinense C.K.Schneid	Magnoflorine	88273	DRD3	122.778	P35462	BatMan-TCM
11	Phellodendron chinense C.K.Schneid	Magnoflorine	88273	DRD5	122.778	P21918	BatMan-TCM
11	Phellodendron chinense C.K.Schneid	Magnoflorine	88273	DRD1	122.778	P21728	BatMan-TCM
11	Phellodendron chinense C.K.Schneid	Magnoflorine	88273	ADRA2B	122.778	P18089	BatMan-TCM
12	Spatholobus suberectus Dunn,Paeonia veitchii Lynch,Reynoutria japonica Houtt	Catechin	154-23-4	SEC14L3	48	Q9UDX4	BatMan-TCM
12	Spatholobus suberectus Dunn,Paeonia veitchii Lynch,Reynoutria japonica Houtt	Catechin	154-23-4	SOAT1	48	P35610	BatMan-TCM
12	Spatholobus suberectus Dunn,Paeonia veitchii Lynch,Reynoutria japonica Houtt	Catechin	154-23-4	MTTP	48	P55157	BatMan-TCM
12	Spatholobus suberectus Dunn,Paeonia veitchii Lynch,Reynoutria japonica Houtt	Catechin	154-23-4	CNR2	48	P34972	BatMan-TCM
12	Spatholobus suberectus Dunn,Paeonia veitchii Lynch,Reynoutria japonica Houtt	Catechin	154-23-4	PPP2CA	48	P67775	BatMan-TCM
12	Spatholobus suberectus Dunn,Paeonia veitchii Lynch,Reynoutria japonica Houtt	Catechin	154-23-4	PRKCA	48	P17252	BatMan-TCM
12	Spatholobus suberectus Dunn,Paeonia veitchii Lynch,Reynoutria japonica Houtt	Catechin	154-23-4	NR1I2	48	O75469	BatMan-TCM
12	Spatholobus suberectus Dunn,Paeonia veitchii Lynch,Reynoutria japonica Houtt	Catechin	154-23-4	CNR1	48	P21554	BatMan-TCM
12	Spatholobus suberectus Dunn,Paeonia veitchii Lynch,Reynoutria japonica Houtt	Catechin	154-23-4	ALOX5	48	P09917	BatMan-TCM
12	Spatholobus suberectus Dunn,Paeonia veitchii Lynch,Reynoutria japonica Houtt	Catechin	154-23-4	PPP2CB	48	P62714	BatMan-TCM
12	Spatholobus suberectus Dunn,Paeonia veitchii Lynch,Reynoutria japonica Houtt	Catechin	154-23-4	SEC14L2	48	O76054	BatMan-TCM
12	Spatholobus suberectus Dunn,Paeonia veitchii Lynch,Reynoutria japonica Houtt	Catechin	154-23-4	DGKA	48	P23743	BatMan-TCM
12	Spatholobus suberectus Dunn,Paeonia veitchii Lynch,Reynoutria japonica Houtt	Catechin	154-23-4	PRKCB	48	P05771	BatMan-TCM
12	Spatholobus suberectus Dunn,Paeonia veitchii Lynch,Reynoutria japonica Houtt	Catechin	154-23-4	SOAT2	48	O75908	BatMan-TCM
12	Spatholobus suberectus Dunn,Paeonia veitchii Lynch,Reynoutria japonica Houtt	Catechin	154-23-4	SEC14L4	48	Q9UDX3	BatMan-TCM
13	Phellodendron chinense C.K.Schneid	Oblongine	60008-01-7	ACHE	122.778	P22303	BatMan-TCM
13	Phellodendron chinense C.K.Schneid	Oblongine	60008-01-7	CHRNA2	122.778	Q15822	BatMan-TCM
13	Phellodendron chinense C.K.Schneid	Oblongine	60008-01-7	HTR3A	122.778	P46098	BatMan-TCM
13	Phellodendron chinense C.K.Schneid	Oblongine	60008-01-7	CHRM2	122.778	P08172	BatMan-TCM
13	Phellodendron chinense C.K.Schneid	Oblongine	60008-01-7	CHRM3	48	P20309	BatMan-TCM
13	Phellodendron chinense C.K.Schneid	Oblongine	60008-01-7	DRD2	48	P14416	BatMan-TCM
13	Phellodendron chinense C.K.Schneid	Oblongine	60008-01-7	SLC18A2	48	Q05940	BatMan-TCM
13	Phellodendron chinense C.K.Schneid	Oblongine	60008-01-7	BCHE	48	P06276	BatMan-TCM
15	Phellodendron chinense C.K.Schneid,Coptis chinensis Franch	Menisperine	25342-82-9	HTR2A	122.778	P28223	BatMan-TCM
15	Phellodendron chinense C.K.Schneid,Coptis chinensis Franch	Menisperine	25342-82-9	HTR2B	122.778	P41595	BatMan-TCM
15	Phellodendron chinense C.K.Schneid,Coptis chinensis Franch	Menisperine	25342-82-9	ADRA2A	122.778	P08913	BatMan-TCM
15	Phellodendron chinense C.K.Schneid,Coptis chinensis Franch	Menisperine	25342-82-9	HTR1B	122.778	P28222	BatMan-TCM
15	Phellodendron chinense C.K.Schneid,Coptis chinensis Franch	Menisperine	25342-82-9	HTR2C	122.778	P28335	BatMan-TCM
15	Phellodendron chinense C.K.Schneid,Coptis chinensis Franch	Menisperine	25342-82-9	HTR1D	122.778	P28221	BatMan-TCM
15	Phellodendron chinense C.K.Schneid,Coptis chinensis Franch	Menisperine	25342-82-9	DRD2	122.778	P14416	BatMan-TCM
15	Phellodendron chinense C.K.Schneid,Coptis chinensis Franch	Menisperine	25342-82-9	DRD4	122.778	P21917	BatMan-TCM
15	Phellodendron chinense C.K.Schneid,Coptis chinensis Franch	Menisperine	25342-82-9	HTR1A	122.778	P08908	BatMan-TCM
15	Phellodendron chinense C.K.Schneid,Coptis chinensis Franch	Menisperine	25342-82-9	ADRA2C	122.778	P18825	BatMan-TCM
15	Phellodendron chinense C.K.Schneid,Coptis chinensis Franch	Menisperine	25342-82-9	CALY	122.778	Q9NYX4	BatMan-TCM
15	Phellodendron chinense C.K.Schneid,Coptis chinensis Franch	Menisperine	25342-82-9	DRD3	122.778	P35462	BatMan-TCM
15	Phellodendron chinense C.K.Schneid,Coptis chinensis Franch	Menisperine	25342-82-9	DRD5	122.778	P21918	BatMan-TCM
15	Phellodendron chinense C.K.Schneid,Coptis chinensis Franch	Menisperine	25342-82-9	DRD1	122.778	P21728	BatMan-TCM
15	Phellodendron chinense C.K.Schneid,Coptis chinensis Franch	Menisperine	25342-82-9	ADRA2B	122.778	P18089	BatMan-TCM
17	Paeonia veitchii Lynch	Albiflorin	39011-90-0	CYP3A4	48	P08684	BatMan-TCM
17	Paeonia veitchii Lynch	Albiflorin	39011-90-0	KCNH2	48	Q12809	BatMan-TCM
17	Paeonia veitchii Lynch	Albiflorin	39011-90-0	SLCO1B3	48	Q9NPD5	BatMan-TCM
17	Paeonia veitchii Lynch	Albiflorin	39011-90-0	ABCB1	48	P08183	BatMan-TCM
17	Paeonia veitchii Lynch	Albiflorin	39011-90-0	SLCO1B1	48	Q9Y6L6	BatMan-TCM
18	Spatholobus suberectus Dunn	Epicatechin	490-46-0	SEC14L3	48	Q9UDX4	BatMan-TCM
18	Spatholobus suberectus Dunn	Epicatechin	490-46-0	SOAT1	48	P35610	BatMan-TCM
18	Spatholobus suberectus Dunn	Epicatechin	490-46-0	MTTP	48	P55157	BatMan-TCM
18	Spatholobus suberectus Dunn	Epicatechin	490-46-0	CNR2	48	P34972	BatMan-TCM
18	Spatholobus suberectus Dunn	Epicatechin	490-46-0	PPP2CA	48	P67775	BatMan-TCM
18	Spatholobus suberectus Dunn	Epicatechin	490-46-0	PRKCA	48	P17252	BatMan-TCM
18	Spatholobus suberectus Dunn	Epicatechin	490-46-0	NR1I2	48	O75469	BatMan-TCM
18	Spatholobus suberectus Dunn	Epicatechin	490-46-0	CNR1	48	P21554	BatMan-TCM
18	Spatholobus suberectus Dunn	Epicatechin	490-46-0	ALOX5	48	P09917	BatMan-TCM
18	Spatholobus suberectus Dunn	Epicatechin	490-46-0	PPP2CB	48	P62714	BatMan-TCM
18	Spatholobus suberectus Dunn	Epicatechin	490-46-0	SEC14L2	48	O76054	BatMan-TCM
18	Spatholobus suberectus Dunn	Epicatechin	490-46-0	DGKA	48	P23743	BatMan-TCM
18	Spatholobus suberectus Dunn	Epicatechin	490-46-0	PRKCB	48	P05771	BatMan-TCM
18	Spatholobus suberectus Dunn	Epicatechin	490-46-0	SOAT2	48	O75908	BatMan-TCM
18	Spatholobus suberectus Dunn	Epicatechin	490-46-0	SEC14L4	48	Q9UDX3	BatMan-TCM
20	Phellodendron chinense C.K.Schneid,Coptis chinensis Franch	Tetrahydropalmatine	483-14-7	ACHE	122.778	P22303	BatMan-TCM
20	Phellodendron chinense C.K.Schneid,Coptis chinensis Franch	Tetrahydropalmatine	483-14-7	CHRNA2	122.778	Q15822	BatMan-TCM
20	Phellodendron chinense C.K.Schneid,Coptis chinensis Franch	Tetrahydropalmatine	483-14-7	HTR3A	122.778	P46098	BatMan-TCM
20	Phellodendron chinense C.K.Schneid,Coptis chinensis Franch	Tetrahydropalmatine	483-14-7	CHRM2	122.778	P08172	BatMan-TCM
20	Phellodendron chinense C.K.Schneid,Coptis chinensis Franch	Tetrahydropalmatine	483-14-7	CYBA	80.882	P13498	BatMan-TCM
20	Phellodendron chinense C.K.Schneid,Coptis chinensis Franch	Tetrahydropalmatine	483-14-7	CHRNA4	80.882	P43681	BatMan-TCM
20	Phellodendron chinense C.K.Schneid,Coptis chinensis Franch	Tetrahydropalmatine	483-14-7	RAC2	80.882	P15153	BatMan-TCM
20	Phellodendron chinense C.K.Schneid,Coptis chinensis Franch	Tetrahydropalmatine	483-14-7	RAC1	80.882	P63000	BatMan-TCM
20	Phellodendron chinense C.K.Schneid,Coptis chinensis Franch	Tetrahydropalmatine	483-14-7	OPRD1	80.882	P41143	BatMan-TCM
20	Phellodendron chinense C.K.Schneid,Coptis chinensis Franch	Tetrahydropalmatine	483-14-7	NCF4	80.882	Q15080	BatMan-TCM
20	Phellodendron chinense C.K.Schneid,Coptis chinensis Franch	Tetrahydropalmatine	483-14-7	CHRNA7	80.882	P36544	BatMan-TCM
20	Phellodendron chinense C.K.Schneid,Coptis chinensis Franch	Tetrahydropalmatine	483-14-7	CYBB	80.882	P04839	BatMan-TCM
20	Phellodendron chinense C.K.Schneid,Coptis chinensis Franch	Tetrahydropalmatine	483-14-7	NCF1	80.882	P14598	BatMan-TCM
20	Phellodendron chinense C.K.Schneid,Coptis chinensis Franch	Tetrahydropalmatine	483-14-7	SIGMAR1	80.882	Q99720	BatMan-TCM
20	Phellodendron chinense C.K.Schneid,Coptis chinensis Franch	Tetrahydropalmatine	483-14-7	NCF2	80.882	P19878	BatMan-TCM
20	Phellodendron chinense C.K.Schneid,Coptis chinensis Franch	Tetrahydropalmatine	483-14-7	OPRK1	80.882	P41145	BatMan-TCM
20	Phellodendron chinense C.K.Schneid,Coptis chinensis Franch	Tetrahydropalmatine	483-14-7	CHRNA3	80.882	P32297	BatMan-TCM
20	Phellodendron chinense C.K.Schneid,Coptis chinensis Franch	Tetrahydropalmatine	483-14-7	RAC3	80.882	P60763	BatMan-TCM
20	Phellodendron chinense C.K.Schneid,Coptis chinensis Franch	Tetrahydropalmatine	483-14-7	CHRNB2	80.882	P17787	BatMan-TCM
20	Phellodendron chinense C.K.Schneid,Coptis chinensis Franch	Tetrahydropalmatine	483-14-7	SLC6A4	80.882	P31645	BatMan-TCM
20	Phellodendron chinense C.K.Schneid,Coptis chinensis Franch	Tetrahydropalmatine	483-14-7	OPRM1	80.882	P35372	BatMan-TCM
20	Phellodendron chinense C.K.Schneid,Coptis chinensis Franch	Tetrahydropalmatine	483-14-7	PGRMC1	80.882	O00264	BatMan-TCM
20	Phellodendron chinense C.K.Schneid,Coptis chinensis Franch	Tetrahydropalmatine	483-14-7	GRIN3A	80.882	Q8TCU5	BatMan-TCM
20	Phellodendron chinense C.K.Schneid,Coptis chinensis Franch	Tetrahydropalmatine	483-14-7	CHRFAM7A	80.882	Q494W8	BatMan-TCM
20	Phellodendron chinense C.K.Schneid,Coptis chinensis Franch	Tetrahydropalmatine	483-14-7	CHRNB4	80.882	P30926	BatMan-TCM
20	Phellodendron chinense C.K.Schneid,Coptis chinensis Franch	Tetrahydropalmatine	483-14-7	SLC6A2	80.882	P23975	BatMan-TCM
20	Phellodendron chinense C.K.Schneid,Coptis chinensis Franch	Tetrahydropalmatine	483-14-7	TLR4	55.444	O00206	BatMan-TCM
20	Phellodendron chinense C.K.Schneid,Coptis chinensis Franch	Tetrahydropalmatine	483-14-7	ELANE	55.444	P08246	BatMan-TCM
20	Phellodendron chinense C.K.Schneid,Coptis chinensis Franch	Tetrahydropalmatine	483-14-7	CTSG	55.444	P08311	BatMan-TCM
20	Phellodendron chinense C.K.Schneid,Coptis chinensis Franch	Tetrahydropalmatine	483-14-7	SLC18A1	55.444	P54219	BatMan-TCM
20	Phellodendron chinense C.K.Schneid,Coptis chinensis Franch	Tetrahydropalmatine	483-14-7	CEND1	55.444	Q8N111	BatMan-TCM
20	Phellodendron chinense C.K.Schneid,Coptis chinensis Franch	Tetrahydropalmatine	483-14-7	SLC22A1	55.444	O15245	BatMan-TCM
20	Phellodendron chinense C.K.Schneid,Coptis chinensis Franch	Tetrahydropalmatine	483-14-7	ADRA1B	55.444	P35368	BatMan-TCM
20	Phellodendron chinense C.K.Schneid,Coptis chinensis Franch	Tetrahydropalmatine	483-14-7	WLS	55.444	Q5T9L3	BatMan-TCM
20	Phellodendron chinense C.K.Schneid,Coptis chinensis Franch	Tetrahydropalmatine	483-14-7	CHRNA9	55.444	Q9UGM1	BatMan-TCM
20	Phellodendron chinense C.K.Schneid,Coptis chinensis Franch	Tetrahydropalmatine	483-14-7	CHRM3	48	P20309	BatMan-TCM
20	Phellodendron chinense C.K.Schneid,Coptis chinensis Franch	Tetrahydropalmatine	483-14-7	DRD2	48	P14416	BatMan-TCM
20	Phellodendron chinense C.K.Schneid,Coptis chinensis Franch	Tetrahydropalmatine	483-14-7	SLC18A2	48	Q05940	BatMan-TCM
20	Phellodendron chinense C.K.Schneid,Coptis chinensis Franch	Tetrahydropalmatine	483-14-7	BCHE	48	P06276	BatMan-TCM
20	Phellodendron chinense C.K.Schneid,Coptis chinensis Franch	Tetrahydropalmatine	483-14-7	ADRA1A	23	P35348	BatMan-TCM
20	Phellodendron chinense C.K.Schneid,Coptis chinensis Franch	Tetrahydropalmatine	483-14-7	HTR2A	23	P28223	BatMan-TCM
20	Phellodendron chinense C.K.Schneid,Coptis chinensis Franch	Tetrahydropalmatine	483-14-7	CHRM1	23	P11229	BatMan-TCM
20	Phellodendron chinense C.K.Schneid,Coptis chinensis Franch	Tetrahydropalmatine	483-14-7	HTR2B	23	P41595	BatMan-TCM
20	Phellodendron chinense C.K.Schneid,Coptis chinensis Franch	Tetrahydropalmatine	483-14-7	ADRA2A	23	P08913	BatMan-TCM
20	Phellodendron chinense C.K.Schneid,Coptis chinensis Franch	Tetrahydropalmatine	483-14-7	HTR6	23	P50406	BatMan-TCM
20	Phellodendron chinense C.K.Schneid,Coptis chinensis Franch	Tetrahydropalmatine	483-14-7	HTR2C	23	P28335	BatMan-TCM
20	Phellodendron chinense C.K.Schneid,Coptis chinensis Franch	Tetrahydropalmatine	483-14-7	ADRA1D	23	P25100	BatMan-TCM
20	Phellodendron chinense C.K.Schneid,Coptis chinensis Franch	Tetrahydropalmatine	483-14-7	CHRM5	23	P08912	BatMan-TCM
20	Phellodendron chinense C.K.Schneid,Coptis chinensis Franch	Tetrahydropalmatine	483-14-7	HRH4	23	Q9H3N8	BatMan-TCM
20	Phellodendron chinense C.K.Schneid,Coptis chinensis Franch	Tetrahydropalmatine	483-14-7	HRH1	23	P35367	BatMan-TCM
20	Phellodendron chinense C.K.Schneid,Coptis chinensis Franch	Tetrahydropalmatine	483-14-7	KCNH2	23	Q12809	BatMan-TCM
20	Phellodendron chinense C.K.Schneid,Coptis chinensis Franch	Tetrahydropalmatine	483-14-7	HRH2	23	P25021	BatMan-TCM
20	Phellodendron chinense C.K.Schneid,Coptis chinensis Franch	Tetrahydropalmatine	483-14-7	HTR1A	23	P08908	BatMan-TCM
20	Phellodendron chinense C.K.Schneid,Coptis chinensis Franch	Tetrahydropalmatine	483-14-7	ADRA2C	23	P18825	BatMan-TCM
20	Phellodendron chinense C.K.Schneid,Coptis chinensis Franch	Tetrahydropalmatine	483-14-7	CHRM4	23	P08173	BatMan-TCM
20	Phellodendron chinense C.K.Schneid,Coptis chinensis Franch	Tetrahydropalmatine	483-14-7	ADRA2B	23	P18089	BatMan-TCM
20	Phellodendron chinense C.K.Schneid,Coptis chinensis Franch	Tetrahydropalmatine	483-14-7	ACTN3	22.373	Q08043	BatMan-TCM
20	Phellodendron chinense C.K.Schneid,Coptis chinensis Franch	Tetrahydropalmatine	483-14-7	GPM6B	22.373	Q13491	BatMan-TCM
20	Phellodendron chinense C.K.Schneid,Coptis chinensis Franch	Tetrahydropalmatine	483-14-7	HMOX1	22.373	P09601	BatMan-TCM
20	Phellodendron chinense C.K.Schneid,Coptis chinensis Franch	Tetrahydropalmatine	483-14-7	TAC1	22.373	P20366	BatMan-TCM
20	Phellodendron chinense C.K.Schneid,Coptis chinensis Franch	Tetrahydropalmatine	483-14-7	MC2R	22.373	Q01718	BatMan-TCM
20	Phellodendron chinense C.K.Schneid,Coptis chinensis Franch	Tetrahydropalmatine	483-14-7	SLITRK6	22.373	Q9H5Y7	BatMan-TCM
20	Phellodendron chinense C.K.Schneid,Coptis chinensis Franch	Tetrahydropalmatine	483-14-7	UTS2	22.373	O95399	BatMan-TCM
20	Phellodendron chinense C.K.Schneid,Coptis chinensis Franch	Tetrahydropalmatine	483-14-7	NAV2	22.373	Q8IVL1	BatMan-TCM
20	Phellodendron chinense C.K.Schneid,Coptis chinensis Franch	Tetrahydropalmatine	483-14-7	PDE3A	22.373	Q14432	BatMan-TCM
20	Phellodendron chinense C.K.Schneid,Coptis chinensis Franch	Tetrahydropalmatine	483-14-7	SCT	22.373	P09683	BatMan-TCM
20	Phellodendron chinense C.K.Schneid,Coptis chinensis Franch	Tetrahydropalmatine	483-14-7	TUSC2	22.373	O75896	BatMan-TCM
20	Phellodendron chinense C.K.Schneid,Coptis chinensis Franch	Tetrahydropalmatine	483-14-7	RHOA	22.373	P61586	BatMan-TCM
20	Phellodendron chinense C.K.Schneid,Coptis chinensis Franch	Tetrahydropalmatine	483-14-7	AVPR1A	22.373	P37288	BatMan-TCM
20	Phellodendron chinense C.K.Schneid,Coptis chinensis Franch	Tetrahydropalmatine	483-14-7	ADORA2A	22.373	P29274	BatMan-TCM
20	Phellodendron chinense C.K.Schneid,Coptis chinensis Franch	Tetrahydropalmatine	483-14-7	HCN4	22.373	Q9Y3Q4	BatMan-TCM
20	Phellodendron chinense C.K.Schneid,Coptis chinensis Franch	Tetrahydropalmatine	483-14-7	PHKG2	22.373	P15735	BatMan-TCM
20	Phellodendron chinense C.K.Schneid,Coptis chinensis Franch	Tetrahydropalmatine	483-14-7	OXT	22.373	P01178	BatMan-TCM
20	Phellodendron chinense C.K.Schneid,Coptis chinensis Franch	Tetrahydropalmatine	483-14-7	CACNA1A	22.373	O00555	BatMan-TCM
20	Phellodendron chinense C.K.Schneid,Coptis chinensis Franch	Tetrahydropalmatine	483-14-7	CCL5	22.373	P13501	BatMan-TCM
20	Phellodendron chinense C.K.Schneid,Coptis chinensis Franch	Tetrahydropalmatine	483-14-7	APLP1	22.373	P51693	BatMan-TCM
20	Phellodendron chinense C.K.Schneid,Coptis chinensis Franch	Tetrahydropalmatine	483-14-7	LAMP1	22.373	P11279	BatMan-TCM
20	Phellodendron chinense C.K.Schneid,Coptis chinensis Franch	Tetrahydropalmatine	483-14-7	PPP1R9B	22.373	Q96SB3	BatMan-TCM
20	Phellodendron chinense C.K.Schneid,Coptis chinensis Franch	Tetrahydropalmatine	483-14-7	YWHAE	22.373	P62258	BatMan-TCM
20	Phellodendron chinense C.K.Schneid,Coptis chinensis Franch	Tetrahydropalmatine	483-14-7	SUMO1	22.373	P63165	BatMan-TCM
20	Phellodendron chinense C.K.Schneid,Coptis chinensis Franch	Tetrahydropalmatine	483-14-7	HTR1B	22.373	P28222	BatMan-TCM
20	Phellodendron chinense C.K.Schneid,Coptis chinensis Franch	Tetrahydropalmatine	483-14-7	CNR2	22.373	P34972	BatMan-TCM
20	Phellodendron chinense C.K.Schneid,Coptis chinensis Franch	Tetrahydropalmatine	483-14-7	NOXA1	22.373	Q86UR1	BatMan-TCM
20	Phellodendron chinense C.K.Schneid,Coptis chinensis Franch	Tetrahydropalmatine	483-14-7	MC1R	22.373	Q01726	BatMan-TCM
20	Phellodendron chinense C.K.Schneid,Coptis chinensis Franch	Tetrahydropalmatine	483-14-7	MC4R	22.373	P32245	BatMan-TCM
20	Phellodendron chinense C.K.Schneid,Coptis chinensis Franch	Tetrahydropalmatine	483-14-7	IL1B	22.373	P01584	BatMan-TCM
20	Phellodendron chinense C.K.Schneid,Coptis chinensis Franch	Tetrahydropalmatine	483-14-7	AGT	22.373	P01019	BatMan-TCM
20	Phellodendron chinense C.K.Schneid,Coptis chinensis Franch	Tetrahydropalmatine	483-14-7	CRHBP	22.373	P24387	BatMan-TCM
20	Phellodendron chinense C.K.Schneid,Coptis chinensis Franch	Tetrahydropalmatine	483-14-7	F2R	22.373	P25116	BatMan-TCM
20	Phellodendron chinense C.K.Schneid,Coptis chinensis Franch	Tetrahydropalmatine	483-14-7	MTNR1B	22.373	P49286	BatMan-TCM
20	Phellodendron chinense C.K.Schneid,Coptis chinensis Franch	Tetrahydropalmatine	483-14-7	FGF10	22.373	O15520	BatMan-TCM
20	Phellodendron chinense C.K.Schneid,Coptis chinensis Franch	Tetrahydropalmatine	483-14-7	EGR1	22.373	P18146	BatMan-TCM
20	Phellodendron chinense C.K.Schneid,Coptis chinensis Franch	Tetrahydropalmatine	483-14-7	NOXO1	22.373	Q8NFA2	BatMan-TCM
20	Phellodendron chinense C.K.Schneid,Coptis chinensis Franch	Tetrahydropalmatine	483-14-7	ADAM8	22.373	P78325	BatMan-TCM
20	Phellodendron chinense C.K.Schneid,Coptis chinensis Franch	Tetrahydropalmatine	483-14-7	SLC44A4	22.373	Q53GD3	BatMan-TCM
20	Phellodendron chinense C.K.Schneid,Coptis chinensis Franch	Tetrahydropalmatine	483-14-7	FLOT1	22.373	O75955	BatMan-TCM
20	Phellodendron chinense C.K.Schneid,Coptis chinensis Franch	Tetrahydropalmatine	483-14-7	NPY5R	22.373	Q15761	BatMan-TCM
20	Phellodendron chinense C.K.Schneid,Coptis chinensis Franch	Tetrahydropalmatine	483-14-7	VCP	22.373	P55072	BatMan-TCM
20	Phellodendron chinense C.K.Schneid,Coptis chinensis Franch	Tetrahydropalmatine	483-14-7	GHRL	22.373	Q9UBU3	BatMan-TCM
20	Phellodendron chinense C.K.Schneid,Coptis chinensis Franch	Tetrahydropalmatine	483-14-7	TBR1	22.373	Q16650	BatMan-TCM
20	Phellodendron chinense C.K.Schneid,Coptis chinensis Franch	Tetrahydropalmatine	483-14-7	PTPRO	22.373	Q16827	BatMan-TCM
20	Phellodendron chinense C.K.Schneid,Coptis chinensis Franch	Tetrahydropalmatine	483-14-7	OXTR	22.373	P30559	BatMan-TCM
20	Phellodendron chinense C.K.Schneid,Coptis chinensis Franch	Tetrahydropalmatine	483-14-7	PAX2	22.373	Q02962	BatMan-TCM
20	Phellodendron chinense C.K.Schneid,Coptis chinensis Franch	Tetrahydropalmatine	483-14-7	CACNA1C	22.373	Q13936	BatMan-TCM
20	Phellodendron chinense C.K.Schneid,Coptis chinensis Franch	Tetrahydropalmatine	483-14-7	F2RL1	22.373	P55085	BatMan-TCM
20	Phellodendron chinense C.K.Schneid,Coptis chinensis Franch	Tetrahydropalmatine	483-14-7	UTS2R	22.373	Q9UKP6	BatMan-TCM
20	Phellodendron chinense C.K.Schneid,Coptis chinensis Franch	Tetrahydropalmatine	483-14-7	ACVR2A	22.373	P27037	BatMan-TCM
20	Phellodendron chinense C.K.Schneid,Coptis chinensis Franch	Tetrahydropalmatine	483-14-7	RAPGEF2	22.373	Q9Y4G8	BatMan-TCM
20	Phellodendron chinense C.K.Schneid,Coptis chinensis Franch	Tetrahydropalmatine	483-14-7	TIRAP	22.373	P58753	BatMan-TCM
20	Phellodendron chinense C.K.Schneid,Coptis chinensis Franch	Tetrahydropalmatine	483-14-7	AIF1	22.373	P55008	BatMan-TCM
20	Phellodendron chinense C.K.Schneid,Coptis chinensis Franch	Tetrahydropalmatine	483-14-7	GHRH	22.373	P01286	BatMan-TCM
20	Phellodendron chinense C.K.Schneid,Coptis chinensis Franch	Tetrahydropalmatine	483-14-7	HCRT	22.373	O43612	BatMan-TCM
20	Phellodendron chinense C.K.Schneid,Coptis chinensis Franch	Tetrahydropalmatine	483-14-7	RAB3B	22.373	P20337	BatMan-TCM
20	Phellodendron chinense C.K.Schneid,Coptis chinensis Franch	Tetrahydropalmatine	483-14-7	CNR1	22.373	P21554	BatMan-TCM
20	Phellodendron chinense C.K.Schneid,Coptis chinensis Franch	Tetrahydropalmatine	483-14-7	HIF1A	22.373	Q16665	BatMan-TCM
20	Phellodendron chinense C.K.Schneid,Coptis chinensis Franch	Tetrahydropalmatine	483-14-7	INS	22.373	P01308	BatMan-TCM
20	Phellodendron chinense C.K.Schneid,Coptis chinensis Franch	Tetrahydropalmatine	483-14-7	ACE	22.373	P12821	BatMan-TCM
20	Phellodendron chinense C.K.Schneid,Coptis chinensis Franch	Tetrahydropalmatine	483-14-7	SLC18A3	22.373	Q16572	BatMan-TCM
20	Phellodendron chinense C.K.Schneid,Coptis chinensis Franch	Tetrahydropalmatine	483-14-7	BNIP3	22.373	Q12983	BatMan-TCM
20	Phellodendron chinense C.K.Schneid,Coptis chinensis Franch	Tetrahydropalmatine	483-14-7	DRD4	22.373	P21917	BatMan-TCM
20	Phellodendron chinense C.K.Schneid,Coptis chinensis Franch	Tetrahydropalmatine	483-14-7	CRH	22.373	P06850	BatMan-TCM
20	Phellodendron chinense C.K.Schneid,Coptis chinensis Franch	Tetrahydropalmatine	483-14-7	GLI3	22.373	P10071	BatMan-TCM
20	Phellodendron chinense C.K.Schneid,Coptis chinensis Franch	Tetrahydropalmatine	483-14-7	PLXNB3	22.373	Q9ULL4	BatMan-TCM
20	Phellodendron chinense C.K.Schneid,Coptis chinensis Franch	Tetrahydropalmatine	483-14-7	CAV3	22.373	P56539	BatMan-TCM
20	Phellodendron chinense C.K.Schneid,Coptis chinensis Franch	Tetrahydropalmatine	483-14-7	NEFL	22.373	P07196	BatMan-TCM
20	Phellodendron chinense C.K.Schneid,Coptis chinensis Franch	Tetrahydropalmatine	483-14-7	UCN2	22.373	Q96RP3	BatMan-TCM
20	Phellodendron chinense C.K.Schneid,Coptis chinensis Franch	Tetrahydropalmatine	483-14-7	IL6	22.373	P05231	BatMan-TCM
20	Phellodendron chinense C.K.Schneid,Coptis chinensis Franch	Tetrahydropalmatine	483-14-7	RNF207	22.373	Q6ZRF8	BatMan-TCM
20	Phellodendron chinense C.K.Schneid,Coptis chinensis Franch	Tetrahydropalmatine	483-14-7	TACR2	22.373	P21452	BatMan-TCM
20	Phellodendron chinense C.K.Schneid,Coptis chinensis Franch	Tetrahydropalmatine	483-14-7	PTGS2	22.373	P35354	BatMan-TCM
20	Phellodendron chinense C.K.Schneid,Coptis chinensis Franch	Tetrahydropalmatine	483-14-7	NRP1	22.373	O14786	BatMan-TCM
20	Phellodendron chinense C.K.Schneid,Coptis chinensis Franch	Tetrahydropalmatine	483-14-7	NPPA	22.373	P01160	BatMan-TCM
20	Phellodendron chinense C.K.Schneid,Coptis chinensis Franch	Tetrahydropalmatine	483-14-7	MC5R	22.373	P33032	BatMan-TCM
20	Phellodendron chinense C.K.Schneid,Coptis chinensis Franch	Tetrahydropalmatine	483-14-7	AQP1	22.373	P29972	BatMan-TCM
20	Phellodendron chinense C.K.Schneid,Coptis chinensis Franch	Tetrahydropalmatine	483-14-7	MC3R	22.373	P41968	BatMan-TCM
20	Phellodendron chinense C.K.Schneid,Coptis chinensis Franch	Tetrahydropalmatine	483-14-7	TAC4	22.373	Q86UU9	BatMan-TCM
20	Phellodendron chinense C.K.Schneid,Coptis chinensis Franch	Tetrahydropalmatine	483-14-7	TNR	22.373	Q92752	BatMan-TCM
20	Phellodendron chinense C.K.Schneid,Coptis chinensis Franch	Tetrahydropalmatine	483-14-7	NOS3	22.373	P29474	BatMan-TCM
20	Phellodendron chinense C.K.Schneid,Coptis chinensis Franch	Tetrahydropalmatine	483-14-7	EPHB1	22.373	P54762	BatMan-TCM
20	Phellodendron chinense C.K.Schneid,Coptis chinensis Franch	Tetrahydropalmatine	483-14-7	SNCA	22.373	P37840	BatMan-TCM
20	Phellodendron chinense C.K.Schneid,Coptis chinensis Franch	Tetrahydropalmatine	483-14-7	DRD1	22.373	P21728	BatMan-TCM
20	Phellodendron chinense C.K.Schneid,Coptis chinensis Franch	Tetrahydropalmatine	483-14-7	PDE2A	22.373	O00408	BatMan-TCM
20	Phellodendron chinense C.K.Schneid,Coptis chinensis Franch	Tetrahydropalmatine	483-14-7	CD34	22.373	P28906	BatMan-TCM
20	Phellodendron chinense C.K.Schneid,Coptis chinensis Franch	Tetrahydropalmatine	483-14-7	KCNMA1	22.373	Q12791	BatMan-TCM
20	Phellodendron chinense C.K.Schneid,Coptis chinensis Franch	Tetrahydropalmatine	483-14-7	POU4F3	22.373	Q15319	BatMan-TCM
20	Phellodendron chinense C.K.Schneid,Coptis chinensis Franch	Tetrahydropalmatine	483-14-7	CBFA2T3	22.373	O75081	BatMan-TCM
20	Phellodendron chinense C.K.Schneid,Coptis chinensis Franch	Tetrahydropalmatine	483-14-7	CALCA	22.373	P01258	BatMan-TCM
20	Phellodendron chinense C.K.Schneid,Coptis chinensis Franch	Tetrahydropalmatine	483-14-7	PINK1	22.373	Q9BXM7	BatMan-TCM
20	Phellodendron chinense C.K.Schneid,Coptis chinensis Franch	Tetrahydropalmatine	483-14-7	NOS1	22.373	P29475	BatMan-TCM
20	Phellodendron chinense C.K.Schneid,Coptis chinensis Franch	Tetrahydropalmatine	483-14-7	TREM1	22.373	Q9NP99	BatMan-TCM
20	Phellodendron chinense C.K.Schneid,Coptis chinensis Franch	Tetrahydropalmatine	483-14-7	GJA5	22.373	P36382	BatMan-TCM
20	Phellodendron chinense C.K.Schneid,Coptis chinensis Franch	Tetrahydropalmatine	483-14-7	PDGFB	22.373	P01127	BatMan-TCM
20	Phellodendron chinense C.K.Schneid,Coptis chinensis Franch	Tetrahydropalmatine	483-14-7	CARTPT	22.373	Q16568	BatMan-TCM
20	Phellodendron chinense C.K.Schneid,Coptis chinensis Franch	Tetrahydropalmatine	483-14-7	NEFH	22.373	P12036	BatMan-TCM
20	Phellodendron chinense C.K.Schneid,Coptis chinensis Franch	Tetrahydropalmatine	483-14-7	ATP8B1	22.373	O43520	BatMan-TCM
20	Phellodendron chinense C.K.Schneid,Coptis chinensis Franch	Tetrahydropalmatine	483-14-7	KISS1	22.373	Q15726	BatMan-TCM
20	Phellodendron chinense C.K.Schneid,Coptis chinensis Franch	Tetrahydropalmatine	483-14-7	GRM7	22.373	Q14831	BatMan-TCM
20	Phellodendron chinense C.K.Schneid,Coptis chinensis Franch	Tetrahydropalmatine	483-14-7	FOS	22.373	P01100	BatMan-TCM
20	Phellodendron chinense C.K.Schneid,Coptis chinensis Franch	Tetrahydropalmatine	483-14-7	CRHR2	22.373	Q13324	BatMan-TCM
20	Phellodendron chinense C.K.Schneid,Coptis chinensis Franch	Tetrahydropalmatine	483-14-7	GRIN1	22.373	Q05586	BatMan-TCM
20	Phellodendron chinense C.K.Schneid,Coptis chinensis Franch	Tetrahydropalmatine	483-14-7	HCN2	22.373	Q9UL51	BatMan-TCM
22	Coptis chinensis Franch	Oxyberberine	549-21-3	ADRA1A	23	P35348	BatMan-TCM
22	Coptis chinensis Franch	Oxyberberine	549-21-3	ADRA2A	23	P08913	BatMan-TCM
22	Coptis chinensis Franch	Oxyberberine	549-21-3	KCNH6	23	Q9H252	BatMan-TCM
22	Coptis chinensis Franch	Oxyberberine	549-21-3	ADRA1D	23	P25100	BatMan-TCM
22	Coptis chinensis Franch	Oxyberberine	549-21-3	KCNH2	23	Q12809	BatMan-TCM
22	Coptis chinensis Franch	Oxyberberine	549-21-3	ADRA1B	23	P35368	BatMan-TCM
22	Coptis chinensis Franch	Oxyberberine	549-21-3	KCNH7	23	Q9NS40	BatMan-TCM
22	Coptis chinensis Franch	Oxyberberine	549-21-3	ADRA2B	23	P18089	BatMan-TCM
22	Coptis chinensis Franch	Oxyberberine	549-21-3	PHKG2	22.373	P15735	BatMan-TCM
22	Coptis chinensis Franch	Oxyberberine	549-21-3	APLP1	22.373	P51693	BatMan-TCM
22	Coptis chinensis Franch	Oxyberberine	549-21-3	YWHAE	22.373	P62258	BatMan-TCM
22	Coptis chinensis Franch	Oxyberberine	549-21-3	CHRNA7	22.373	P36544	BatMan-TCM
22	Coptis chinensis Franch	Oxyberberine	549-21-3	INS	22.373	P01308	BatMan-TCM
22	Coptis chinensis Franch	Oxyberberine	549-21-3	ADRA2C	22.373	P18825	BatMan-TCM
22	Coptis chinensis Franch	Oxyberberine	549-21-3	NPPA	22.373	P01160	BatMan-TCM
22	Coptis chinensis Franch	Oxyberberine	549-21-3	CALCA	22.373	P01258	BatMan-TCM
26	Phellodendron chinense C.K.Schneid,Coptis chinensis Franch	Columbamine	3621-36-1	TYR	80.882	P14679	BatMan-TCM
26	Phellodendron chinense C.K.Schneid,Coptis chinensis Franch	Columbamine	3621-36-1	DCT	55.444	P40126	BatMan-TCM
26	Phellodendron chinense C.K.Schneid,Coptis chinensis Franch	Columbamine	3621-36-1	TYRP1	55.444	P17643	BatMan-TCM
26	Phellodendron chinense C.K.Schneid,Coptis chinensis Franch	Columbamine	3621-36-1	SEC14L3	23	Q9UDX4	BatMan-TCM
26	Phellodendron chinense C.K.Schneid,Coptis chinensis Franch	Columbamine	3621-36-1	PPP2CA	23	P67775	BatMan-TCM
26	Phellodendron chinense C.K.Schneid,Coptis chinensis Franch	Columbamine	3621-36-1	PRKCA	23	P17252	BatMan-TCM
26	Phellodendron chinense C.K.Schneid,Coptis chinensis Franch	Columbamine	3621-36-1	NR1I2	23	O75469	BatMan-TCM
26	Phellodendron chinense C.K.Schneid,Coptis chinensis Franch	Columbamine	3621-36-1	ALOX5	23	P09917	BatMan-TCM
26	Phellodendron chinense C.K.Schneid,Coptis chinensis Franch	Columbamine	3621-36-1	PPP2CB	23	P62714	BatMan-TCM
26	Phellodendron chinense C.K.Schneid,Coptis chinensis Franch	Columbamine	3621-36-1	SEC14L2	23	O76054	BatMan-TCM
26	Phellodendron chinense C.K.Schneid,Coptis chinensis Franch	Columbamine	3621-36-1	DGKA	23	P23743	BatMan-TCM
26	Phellodendron chinense C.K.Schneid,Coptis chinensis Franch	Columbamine	3621-36-1	PRKCB	23	P05771	BatMan-TCM
26	Phellodendron chinense C.K.Schneid,Coptis chinensis Franch	Columbamine	3621-36-1	SEC14L4	23	Q9UDX3	BatMan-TCM
26	Phellodendron chinense C.K.Schneid,Coptis chinensis Franch	Columbamine	3621-36-1	AP3D1	22.373	O14617	BatMan-TCM
26	Phellodendron chinense C.K.Schneid,Coptis chinensis Franch	Columbamine	3621-36-1	OCA2	22.373	Q04671	BatMan-TCM
26	Phellodendron chinense C.K.Schneid,Coptis chinensis Franch	Columbamine	3621-36-1	GPR143	22.373	P51810	BatMan-TCM
30	Phellodendron chinense C.K.Schneid,Coptis chinensis Franch	Berberine	2086-83-1	ACACB	373	O00763	BatMan-TCM
30	Phellodendron chinense C.K.Schneid,Coptis chinensis Franch	Berberine	2086-83-1	MTAP	373	Q13126	BatMan-TCM
30	Phellodendron chinense C.K.Schneid,Coptis chinensis Franch	Berberine	2086-83-1	APRT	373	P07741	BatMan-TCM
30	Phellodendron chinense C.K.Schneid,Coptis chinensis Franch	Berberine	2086-83-1	PECR	373	Q9BY49	BatMan-TCM
30	Phellodendron chinense C.K.Schneid,Coptis chinensis Franch	Berberine	2086-83-1	SRPK2	373	P78362	BatMan-TCM
30	Phellodendron chinense C.K.Schneid,Coptis chinensis Franch	Berberine	2086-83-1	ACP1	373	P24666	BatMan-TCM
30	Phellodendron chinense C.K.Schneid,Coptis chinensis Franch	Berberine	2086-83-1	ACACA	25.857	Q13085	BatMan-TCM
31	Phellodendron chinense C.K.Schneid,Coptis chinensis Franch	Palmatine	3486-67-7	PDE10A	80.882	Q9Y233	BatMan-TCM
31	Phellodendron chinense C.K.Schneid,Coptis chinensis Franch	Palmatine	3486-67-7	PDE4B	80.882	Q07343	BatMan-TCM
31	Phellodendron chinense C.K.Schneid,Coptis chinensis Franch	Palmatine	3486-67-7	PDE4D	55.444	Q08499	BatMan-TCM
31	Phellodendron chinense C.K.Schneid,Coptis chinensis Franch	Palmatine	3486-67-7	PDE5A	22.373	O76074	BatMan-TCM
31	Phellodendron chinense C.K.Schneid,Coptis chinensis Franch	Palmatine	3486-67-7	PDE9A	22.373	O76083	BatMan-TCM
31	Phellodendron chinense C.K.Schneid,Coptis chinensis Franch	Palmatine	3486-67-7	PDE1B	22.373	Q01064	BatMan-TCM
31	Phellodendron chinense C.K.Schneid,Coptis chinensis Franch	Palmatine	3486-67-7	PLN	22.373	P26678	BatMan-TCM
31	Phellodendron chinense C.K.Schneid,Coptis chinensis Franch	Palmatine	3486-67-7	HRC	22.373	P23327	BatMan-TCM
31	Phellodendron chinense C.K.Schneid,Coptis chinensis Franch	Palmatine	3486-67-7	CAMK2D	22.373	Q13557	BatMan-TCM
31	Phellodendron chinense C.K.Schneid,Coptis chinensis Franch	Palmatine	3486-67-7	PDE2A	22.373	O00408	BatMan-TCM
31	Phellodendron chinense C.K.Schneid,Coptis chinensis Franch	Palmatine	3486-67-7	CAMK2G	22.373	Q13555	BatMan-TCM
31	Phellodendron chinense C.K.Schneid,Coptis chinensis Franch	Palmatine	3486-67-7	PDE11A	22.373	Q9HCR9	BatMan-TCM
37	Salvia miltiorrhiza Bunge	Lithospermic acid	28831-65-4	IMPDH1	23	P20839	BatMan-TCM
37	Salvia miltiorrhiza Bunge	Lithospermic acid	28831-65-4	IMPDH2	23	P12268	BatMan-TCM
40	Salvia miltiorrhiza Bunge	Salvianolic acid B	121521-90-2	IMPDH1	23	P20839	BatMan-TCM
40	Salvia miltiorrhiza Bunge	Salvianolic acid B	121521-90-2	IMPDH2	23	P12268	BatMan-TCM
42	Paeonia veitchii Lynch	Benzoylalbiflorin	184103-78-4	CYP3A4	48	P08684	BatMan-TCM
42	Paeonia veitchii Lynch	Benzoylalbiflorin	184103-78-4	KCNH2	48	Q12809	BatMan-TCM
42	Paeonia veitchii Lynch	Benzoylalbiflorin	184103-78-4	SLCO1B3	48	Q9NPD5	BatMan-TCM
42	Paeonia veitchii Lynch	Benzoylalbiflorin	184103-78-4	ABCB1	48	P08183	BatMan-TCM
42	Paeonia veitchii Lynch	Benzoylalbiflorin	184103-78-4	SLCO1B1	48	Q9Y6L6	BatMan-TCM
45	Astragalus mongholicus Bunge	Astragaloside IV	84687-43-4	CXCR4	48	P61073	BatMan-TCM
47	Astragalus mongholicus Bunge	Astragaloside II	91739-01-4	SLC47A1	48	Q96FL8	BatMan-TCM
47	Astragalus mongholicus Bunge	Astragaloside II	91739-01-4	CYP3A4	48	P08684	BatMan-TCM
47	Astragalus mongholicus Bunge	Astragaloside II	91739-01-4	CYP51A1	48	Q16850	BatMan-TCM
47	Astragalus mongholicus Bunge	Astragaloside II	91739-01-4	KCNH2	48	Q12809	BatMan-TCM
47	Astragalus mongholicus Bunge	Astragaloside II	91739-01-4	ATP1A1	48	P05023	BatMan-TCM
47	Astragalus mongholicus Bunge	Astragaloside II	91739-01-4	MLNR	48	O43193	BatMan-TCM
47	Astragalus mongholicus Bunge	Astragaloside II	91739-01-4	SLCO1B3	48	Q9NPD5	BatMan-TCM
47	Astragalus mongholicus Bunge	Astragaloside II	91739-01-4	ALB	48	P02768	BatMan-TCM
47	Astragalus mongholicus Bunge	Astragaloside II	91739-01-4	ABCB1	48	P08183	BatMan-TCM
47	Astragalus mongholicus Bunge	Astragaloside II	91739-01-4	SLCO1B1	48	Q9Y6L6	BatMan-TCM
48	Astragalus mongholicus Bunge	Isoastragaloside II	86764-11-6	SLC47A1	48	Q96FL8	BatMan-TCM
48	Astragalus mongholicus Bunge	Isoastragaloside II	86764-11-6	CYP3A4	48	P08684	BatMan-TCM
48	Astragalus mongholicus Bunge	Isoastragaloside II	86764-11-6	CYP51A1	48	Q16850	BatMan-TCM
48	Astragalus mongholicus Bunge	Isoastragaloside II	86764-11-6	KCNH2	48	Q12809	BatMan-TCM
48	Astragalus mongholicus Bunge	Isoastragaloside II	86764-11-6	ATP1A1	48	P05023	BatMan-TCM
48	Astragalus mongholicus Bunge	Isoastragaloside II	86764-11-6	MLNR	48	O43193	BatMan-TCM
48	Astragalus mongholicus Bunge	Isoastragaloside II	86764-11-6	SLCO1B3	48	Q9NPD5	BatMan-TCM
48	Astragalus mongholicus Bunge	Isoastragaloside II	86764-11-6	ALB	48	P02768	BatMan-TCM
48	Astragalus mongholicus Bunge	Isoastragaloside II	86764-11-6	ABCB1	48	P08183	BatMan-TCM
48	Astragalus mongholicus Bunge	Isoastragaloside II	86764-11-6	SLCO1B1	48	Q9Y6L6	BatMan-TCM
49	Astragalus mongholicus Bunge	Astragaloside I	91739-00-3	SLC47A1	48	Q96FL8	BatMan-TCM
49	Astragalus mongholicus Bunge	Astragaloside I	91739-00-3	CYP3A4	48	P08684	BatMan-TCM
49	Astragalus mongholicus Bunge	Astragaloside I	91739-00-3	CYP51A1	48	Q16850	BatMan-TCM
49	Astragalus mongholicus Bunge	Astragaloside I	91739-00-3	KCNH2	48	Q12809	BatMan-TCM
49	Astragalus mongholicus Bunge	Astragaloside I	91739-00-3	ATP1A1	48	P05023	BatMan-TCM
49	Astragalus mongholicus Bunge	Astragaloside I	91739-00-3	MLNR	48	O43193	BatMan-TCM
49	Astragalus mongholicus Bunge	Astragaloside I	91739-00-3	SLCO1B3	48	Q9NPD5	BatMan-TCM
49	Astragalus mongholicus Bunge	Astragaloside I	91739-00-3	ALB	48	P02768	BatMan-TCM
49	Astragalus mongholicus Bunge	Astragaloside I	91739-00-3	ABCB1	48	P08183	BatMan-TCM
49	Astragalus mongholicus Bunge	Astragaloside I	91739-00-3	SLCO1B1	48	Q9Y6L6	BatMan-TCM
51	Astragalus mongholicus Bunge	Isoastragaloside I	84676-88-0	SLC47A1	48	Q96FL8	BatMan-TCM
51	Astragalus mongholicus Bunge	Isoastragaloside I	84676-88-0	CYP3A4	48	P08684	BatMan-TCM
51	Astragalus mongholicus Bunge	Isoastragaloside I	84676-88-0	CYP51A1	48	Q16850	BatMan-TCM
51	Astragalus mongholicus Bunge	Isoastragaloside I	84676-88-0	KCNH2	48	Q12809	BatMan-TCM
51	Astragalus mongholicus Bunge	Isoastragaloside I	84676-88-0	ATP1A1	48	P05023	BatMan-TCM
51	Astragalus mongholicus Bunge	Isoastragaloside I	84676-88-0	MLNR	48	O43193	BatMan-TCM
51	Astragalus mongholicus Bunge	Isoastragaloside I	84676-88-0	SLCO1B3	48	Q9NPD5	BatMan-TCM
51	Astragalus mongholicus Bunge	Isoastragaloside I	84676-88-0	ALB	48	P02768	BatMan-TCM
51	Astragalus mongholicus Bunge	Isoastragaloside I	84676-88-0	ABCB1	48	P08183	BatMan-TCM
51	Astragalus mongholicus Bunge	Isoastragaloside I	84676-88-0	SLCO1B1	48	Q9Y6L6	BatMan-TCM
52	Reynoutria japonica Houtt,Spatholobus suberectus Dunn	Emodin	518-82-1	CSNK2A1	known target in DrugBank	P68400	BatMan-TCM
52	Reynoutria japonica Houtt,Spatholobus suberectus Dunn	Emodin	518-82-1	ESR1	80.882	P03372	BatMan-TCM
52	Reynoutria japonica Houtt,Spatholobus suberectus Dunn	Emodin	518-82-1	HSD17B1	23	P14061	BatMan-TCM
52	Reynoutria japonica Houtt,Spatholobus suberectus Dunn	Emodin	518-82-1	TFAP2C	22.373	Q92754	BatMan-TCM
52	Reynoutria japonica Houtt,Spatholobus suberectus Dunn	Emodin	518-82-1	TOX3	22.373	O15405	BatMan-TCM
52	Reynoutria japonica Houtt,Spatholobus suberectus Dunn	Emodin	518-82-1	TGFB1	22.373	P01137	BatMan-TCM
52	Reynoutria japonica Houtt,Spatholobus suberectus Dunn	Emodin	518-82-1	MED1	22.373	Q15648	BatMan-TCM
52	Reynoutria japonica Houtt,Spatholobus suberectus Dunn	Emodin	518-82-1	NKX3-1	22.373	Q99801	BatMan-TCM
52	Reynoutria japonica Houtt,Spatholobus suberectus Dunn	Emodin	518-82-1	ESR2	22.373	Q92731	BatMan-TCM
52	Reynoutria japonica Houtt,Spatholobus suberectus Dunn	Emodin	518-82-1	SHH	22.373	Q15465	BatMan-TCM
52	Reynoutria japonica Houtt,Spatholobus suberectus Dunn	Emodin	518-82-1	LEF1	22.373	Q9UJU2	BatMan-TCM
52	Reynoutria japonica Houtt,Spatholobus suberectus Dunn	Emodin	518-82-1	FGFR2	22.373	P21802	BatMan-TCM
52	Reynoutria japonica Houtt,Spatholobus suberectus Dunn	Emodin	518-82-1	PGR	22.373	P06401	BatMan-TCM
52	Reynoutria japonica Houtt,Spatholobus suberectus Dunn	Emodin	518-82-1	WNT4	22.373	P56705	BatMan-TCM
52	Reynoutria japonica Houtt,Spatholobus suberectus Dunn	Emodin	518-82-1	AREG	22.373	P15514	BatMan-TCM
52	Reynoutria japonica Houtt,Spatholobus suberectus Dunn	Emodin	518-82-1	GPER1	22.373	Q99527	BatMan-TCM
52	Reynoutria japonica Houtt,Spatholobus suberectus Dunn	Emodin	518-82-1	WNT5A	22.373	P41221	BatMan-TCM
52	Reynoutria japonica Houtt,Spatholobus suberectus Dunn	Emodin	518-82-1	SOX9	22.373	P48436	BatMan-TCM
52	Reynoutria japonica Houtt,Spatholobus suberectus Dunn	Emodin	518-82-1	VDR	22.373	P11473	BatMan-TCM
52	Reynoutria japonica Houtt,Spatholobus suberectus Dunn	Emodin	518-82-1	TRIM24	22.373	O15164	BatMan-TCM

## Sheet: SwissTargetPrediction>0.5
Number	Herb Name	Chemical Name	CAS	Gene Symbol	Probability	Uniprot ID	Source
2	Paeonia veitchii Lynch,Reynoutria japonica Houtt	Gallic acid	149-91-7	CA2	0.999408	P00918	SwissTargetPrediction
2	Paeonia veitchii Lynch,Reynoutria japonica Houtt	Gallic acid	149-91-7	CA7	0.999408	P43166	SwissTargetPrediction
2	Paeonia veitchii Lynch,Reynoutria japonica Houtt	Gallic acid	149-91-7	CA1	0.999408	P00915	SwissTargetPrediction
2	Paeonia veitchii Lynch,Reynoutria japonica Houtt	Gallic acid	149-91-7	CA3	0.999408	P07451	SwissTargetPrediction
2	Paeonia veitchii Lynch,Reynoutria japonica Houtt	Gallic acid	149-91-7	CA6	0.999408	P23280	SwissTargetPrediction
2	Paeonia veitchii Lynch,Reynoutria japonica Houtt	Gallic acid	149-91-7	CA12	0.999408	O43570	SwissTargetPrediction
2	Paeonia veitchii Lynch,Reynoutria japonica Houtt	Gallic acid	149-91-7	CA14	0.999408	Q9ULX7	SwissTargetPrediction
2	Paeonia veitchii Lynch,Reynoutria japonica Houtt	Gallic acid	149-91-7	CA9	0.999408	Q16790	SwissTargetPrediction
2	Paeonia veitchii Lynch,Reynoutria japonica Houtt	Gallic acid	149-91-7	FUT7	0.999408	Q11130	SwissTargetPrediction
2	Paeonia veitchii Lynch,Reynoutria japonica Houtt	Gallic acid	149-91-7	CA4	0.999408	P22748	SwissTargetPrediction
2	Paeonia veitchii Lynch,Reynoutria japonica Houtt	Gallic acid	149-91-7	CA5B	0.999408	Q9Y2D0	SwissTargetPrediction
2	Paeonia veitchii Lynch,Reynoutria japonica Houtt	Gallic acid	149-91-7	CA5A	0.999408	P35218	SwissTargetPrediction
2	Paeonia veitchii Lynch,Reynoutria japonica Houtt	Gallic acid	149-91-7	CA13	0.999408	Q8N1Q1	SwissTargetPrediction
11	Phellodendron chinense C.K.Schneid	Magnoflorine	88273	DRD2	0.548778	P14416	SwissTargetPrediction
15	Phellodendron chinense C.K.Schneid,Coptis chinensis Franch	Menisperine	25342-82-9	DRD2	0.636796	P14416	SwissTargetPrediction
20	Phellodendron chinense C.K.Schneid,Coptis chinensis Franch	Tetrahydropalmatine	483-14-7	DRD1	0.782969	P21728	SwissTargetPrediction
20	Phellodendron chinense C.K.Schneid,Coptis chinensis Franch	Tetrahydropalmatine	483-14-7	DRD2	0.701814	P14416	SwissTargetPrediction
20	Phellodendron chinense C.K.Schneid,Coptis chinensis Franch	Tetrahydropalmatine	483-14-7	SIGMAR1	0.677448	Q99720	SwissTargetPrediction
20	Phellodendron chinense C.K.Schneid,Coptis chinensis Franch	Tetrahydropalmatine	483-14-7	F3	0.677448	P13726	SwissTargetPrediction
20	Phellodendron chinense C.K.Schneid,Coptis chinensis Franch	Tetrahydropalmatine	483-14-7	HTR1A	0.596302	P08908	SwissTargetPrediction
20	Phellodendron chinense C.K.Schneid,Coptis chinensis Franch	Tetrahydropalmatine	483-14-7	DRD3	0.563838	P35462	SwissTargetPrediction
20	Phellodendron chinense C.K.Schneid,Coptis chinensis Franch	Tetrahydropalmatine	483-14-7	DRD4	0.555721	P21917	SwissTargetPrediction
27	Astragalus mongholicus Bunge	Calycosin-7-glucoside	20633-67-4	TNF	0.998354	P01375	SwissTargetPrediction
27	Astragalus mongholicus Bunge	Calycosin-7-glucoside	20633-67-4	IL2	0.998354	P60568	SwissTargetPrediction
30	Phellodendron chinense C.K.Schneid,Coptis chinensis Franch	Berberine	2086-83-1	ACHE	0.775101	P22303	SwissTargetPrediction
30	Phellodendron chinense C.K.Schneid,Coptis chinensis Franch	Berberine	2086-83-1	HTR2B	0.758299	P41595	SwissTargetPrediction
30	Phellodendron chinense C.K.Schneid,Coptis chinensis Franch	Berberine	2086-83-1	BCHE	0.758299	P06276	SwissTargetPrediction
30	Phellodendron chinense C.K.Schneid,Coptis chinensis Franch	Berberine	2086-83-1	ADRA2C	0.758299	P18825	SwissTargetPrediction
30	Phellodendron chinense C.K.Schneid,Coptis chinensis Franch	Berberine	2086-83-1	ADRA2B	0.758299	P18089	SwissTargetPrediction
30	Phellodendron chinense C.K.Schneid,Coptis chinensis Franch	Berberine	2086-83-1	CHRM1	0.758299	P11229	SwissTargetPrediction
30	Phellodendron chinense C.K.Schneid,Coptis chinensis Franch	Berberine	2086-83-1	SIGMAR1	0.758299	Q99720	SwissTargetPrediction
30	Phellodendron chinense C.K.Schneid,Coptis chinensis Franch	Berberine	2086-83-1	CYP2D6	0.758299	P10635	SwissTargetPrediction
30	Phellodendron chinense C.K.Schneid,Coptis chinensis Franch	Berberine	2086-83-1	SAE1 UBA2	0.71657	Q9UBE0 Q9UBT2	SwissTargetPrediction
31	Phellodendron chinense C.K.Schneid,Coptis chinensis Franch	Palmatine	3486-67-7	ACHE	0.883554	P22303	SwissTargetPrediction
34	Astragalus mongholicus Bunge,Spatholobus suberectus Dunn	Ononin	486-62-4	IL2	0.986941	P60568	SwissTargetPrediction
34	Astragalus mongholicus Bunge,Spatholobus suberectus Dunn	Ononin	486-62-4	TNF	0.504976	P01375	SwissTargetPrediction
35	Salvia miltiorrhiza Bunge	Rosmarinic acid	20283-92-5	FYN	0.750494	P06241	SwissTargetPrediction
35	Salvia miltiorrhiza Bunge	Rosmarinic acid	20283-92-5	AKR1B1	0.750494	P15121	SwissTargetPrediction
35	Salvia miltiorrhiza Bunge	Rosmarinic acid	20283-92-5	TTR	0.750494	P02766	SwissTargetPrediction
35	Salvia miltiorrhiza Bunge	Rosmarinic acid	20283-92-5	MMP1	0.750494	P03956	SwissTargetPrediction
37	Salvia miltiorrhiza Bunge	Lithospermic acid	28831-65-4	CA7	0.629807	P43166	SwissTargetPrediction
37	Salvia miltiorrhiza Bunge	Lithospermic acid	28831-65-4	CA12	0.629807	O43570	SwissTargetPrediction
37	Salvia miltiorrhiza Bunge	Lithospermic acid	28831-65-4	CA4	0.629807	P22748	SwissTargetPrediction
39	Reynoutria japonica Houtt	Emodin 8-O-glucoside	23313-21-5	ESR1	0.858755	P03372	SwissTargetPrediction
40	Salvia miltiorrhiza Bunge	Salvianolic acid B	121521-90-2	AKR1B1	0.670908	P15121	SwissTargetPrediction
40	Salvia miltiorrhiza Bunge	Salvianolic acid B	121521-90-2	CA7	0.601394	P43166	SwissTargetPrediction
40	Salvia miltiorrhiza Bunge	Salvianolic acid B	121521-90-2	CA12	0.601394	O43570	SwissTargetPrediction
40	Salvia miltiorrhiza Bunge	Salvianolic acid B	121521-90-2	CA4	0.601394	P22748	SwissTargetPrediction
40	Salvia miltiorrhiza Bunge	Salvianolic acid B	121521-90-2	MMP9	0.591699	P14780	SwissTargetPrediction
40	Salvia miltiorrhiza Bunge	Salvianolic acid B	121521-90-2	MMP1	0.591699	P03956	SwissTargetPrediction
40	Salvia miltiorrhiza Bunge	Salvianolic acid B	121521-90-2	MMP12	0.591699	P39900	SwissTargetPrediction
52	Reynoutria japonica Houtt,Spatholobus suberectus Dunn	Emodin	518-82-1	ESR1	1	P03372	SwissTargetPrediction
52	Reynoutria japonica Houtt,Spatholobus suberectus Dunn	Emodin	518-82-1	PIM1	1	P11309	SwissTargetPrediction
52	Reynoutria japonica Houtt,Spatholobus suberectus Dunn	Emodin	518-82-1	ESR2	1	Q92731	SwissTargetPrediction
52	Reynoutria japonica Houtt,Spatholobus suberectus Dunn	Emodin	518-82-1	CSNK2A1	1	P68400	SwissTargetPrediction
52	Reynoutria japonica Houtt,Spatholobus suberectus Dunn	Emodin	518-82-1	PTP4A3	1	O75365	SwissTargetPrediction
53	Salvia miltiorrhiza Bunge	Cryptotanshinone	35825-57-1	AKR1B1	1	P15121	SwissTargetPrediction
53	Salvia miltiorrhiza Bunge	Cryptotanshinone	35825-57-1	ACHE	1	P22303	SwissTargetPrediction
53	Salvia miltiorrhiza Bunge	Cryptotanshinone	35825-57-1	CES1	1	P23141	SwissTargetPrediction
53	Salvia miltiorrhiza Bunge	Cryptotanshinone	35825-57-1	CES2	1	O00748	SwissTargetPrediction
53	Salvia miltiorrhiza Bunge	Cryptotanshinone	35825-57-1	STAT3	1	P40763	SwissTargetPrediction

## Sheet: Stitch≥0.7
Number	Herb Name	Chemical Name	CAS	Gene Symbol	Combined Score	Uniprot ID	Source
12	Spatholobus suberectus Dunn,Paeonia veitchii Lynch,Reynoutria japonica Houtt	Catechin	154-23-4	PON1	0.814	P27169	Stitch
12	Spatholobus suberectus Dunn,Paeonia veitchii Lynch,Reynoutria japonica Houtt	Catechin	154-23-4	SLC22A11	0.8	Q9NSA0	Stitch
12	Spatholobus suberectus Dunn,Paeonia veitchii Lynch,Reynoutria japonica Houtt	Catechin	154-23-4	SLC47A1	0.824	Q96FL8	Stitch
12	Spatholobus suberectus Dunn,Paeonia veitchii Lynch,Reynoutria japonica Houtt	Catechin	154-23-4	PTGS2	0.833	P35354	Stitch
12	Spatholobus suberectus Dunn,Paeonia veitchii Lynch,Reynoutria japonica Houtt	Catechin	154-23-4	APOB	0.822	P04114	Stitch
12	Spatholobus suberectus Dunn,Paeonia veitchii Lynch,Reynoutria japonica Houtt	Catechin	154-23-4	CSF2	0.8	P04141	Stitch
12	Spatholobus suberectus Dunn,Paeonia veitchii Lynch,Reynoutria japonica Houtt	Catechin	154-23-4	BACE1	0.8	P56817	Stitch
12	Spatholobus suberectus Dunn,Paeonia veitchii Lynch,Reynoutria japonica Houtt	Catechin	154-23-4	DNMT1	0.837	P26358	Stitch
12	Spatholobus suberectus Dunn,Paeonia veitchii Lynch,Reynoutria japonica Houtt	Catechin	154-23-4	KIAA1149	0.8	B7Z3Z4	Stitch
12	Spatholobus suberectus Dunn,Paeonia veitchii Lynch,Reynoutria japonica Houtt	Catechin	154-23-4	HMOX1	0.855	P09601	Stitch
24	Coptis chinensis Franch,Phellodendron chinense C.K.Schneid	Coptisine	3486-66-6	TNFSF11	0.8	O14788	Stitch
28	Phellodendron chinense C.K.Schneid,Coptis chinensis Franch	Jatrorrhizine	3621-38-3	SELE	0.8	P16581	Stitch
30	Phellodendron chinense C.K.Schneid,Coptis chinensis Franch	Berberine	2086-83-1	LDLR	0.855	P01130	Stitch
30	Phellodendron chinense C.K.Schneid,Coptis chinensis Franch	Berberine	2086-83-1	CCND1	0.841	P24385	Stitch
30	Phellodendron chinense C.K.Schneid,Coptis chinensis Franch	Berberine	2086-83-1	MAPK1	0.897	P28482	Stitch
30	Phellodendron chinense C.K.Schneid,Coptis chinensis Franch	Berberine	2086-83-1	CASP3	0.947	P42574	Stitch
30	Phellodendron chinense C.K.Schneid,Coptis chinensis Franch	Berberine	2086-83-1	HMOX1	0.841	P09601	Stitch
30	Phellodendron chinense C.K.Schneid,Coptis chinensis Franch	Berberine	2086-83-1	ATP5G2	0.841	Q06055	Stitch
30	Phellodendron chinense C.K.Schneid,Coptis chinensis Franch	Berberine	2086-83-1	AKT1	0.948	P31749	Stitch
30	Phellodendron chinense C.K.Schneid,Coptis chinensis Franch	Berberine	2086-83-1	DPP4	0.841	P27487	Stitch
30	Phellodendron chinense C.K.Schneid,Coptis chinensis Franch	Berberine	2086-83-1	PCSK9	0.853	Q8NBP7	Stitch
30	Phellodendron chinense C.K.Schneid,Coptis chinensis Franch	Berberine	2086-83-1	TP53	0.863	P04637	Stitch
31	Phellodendron chinense C.K.Schneid,Coptis chinensis Franch	Palmatine	3486-67-7	CYP2D6	0.8	P10635	Stitch
31	Phellodendron chinense C.K.Schneid,Coptis chinensis Franch	Palmatine	3486-67-7	TOP1	0.7	P11387	Stitch
31	Phellodendron chinense C.K.Schneid,Coptis chinensis Franch	Palmatine	3486-67-7	CYP3A4	0.853	P08684	Stitch
52	Reynoutria japonica Houtt,Spatholobus suberectus Dunn	Emodin	518-82-1	CXCR4	0.8	P61073	Stitch
52	Reynoutria japonica Houtt,Spatholobus suberectus Dunn	Emodin	518-82-1	CASP3	0.945	P42574	Stitch
52	Reynoutria japonica Houtt,Spatholobus suberectus Dunn	Emodin	518-82-1	ERBB2	0.822	P04626	Stitch
52	Reynoutria japonica Houtt,Spatholobus suberectus Dunn	Emodin	518-82-1	TNF	0.818	P01375	Stitch
52	Reynoutria japonica Houtt,Spatholobus suberectus Dunn	Emodin	518-82-1	VEGFA	0.824	P15692	Stitch
52	Reynoutria japonica Houtt,Spatholobus suberectus Dunn	Emodin	518-82-1	CYP1B1	0.824	Q16678	Stitch
52	Reynoutria japonica Houtt,Spatholobus suberectus Dunn	Emodin	518-82-1	CSNK2A1	0.992	P68400	Stitch
52	Reynoutria japonica Houtt,Spatholobus suberectus Dunn	Emodin	518-82-1	LCK	0.818	P06239	Stitch
52	Reynoutria japonica Houtt,Spatholobus suberectus Dunn	Emodin	518-82-1	MCL1	0.811	Q07820	Stitch
52	Reynoutria japonica Houtt,Spatholobus suberectus Dunn	Emodin	518-82-1	TP53	0.819	P04637	Stitch
53	Salvia miltiorrhiza Bunge	Cryptotanshinone	35825-57-1	BCHE	0.8	P06276	Stitch
53	Salvia miltiorrhiza Bunge	Cryptotanshinone	35825-57-1	EDN1	0.8	P05305	Stitch
53	Salvia miltiorrhiza Bunge	Cryptotanshinone	35825-57-1	STAT3	0.842	P40763	Stitch
53	Salvia miltiorrhiza Bunge	Cryptotanshinone	35825-57-1	NR1I2	0.7	O75469	Stitch
