# Supplementary material for: Mechanisms of Huhuang decoction in treating diabetic wounds: a network pharmacological and experimental study
Source: Int J Med Sci. 2025 Mar 10;22(8):1811–24. doi: 10.7150/ijms.108187 (PMC11983308; doi:10.7150/ijms.108187)
Supplement: Supplementary file 1 — Supplementary tables. [file ijmsv22p1811s1.zip › supplementary files/Supplementary Table S3.xlsx]

## Sheet: ALL
Supplementary Table S3 | DFUs-related targets
Gene Symbol	Uniprot ID	Source
HNF4A	P41235	GeneCards/CTD
IL6	P05231	GeneCards/CTD
HNF1B	P35680	GeneCards/CTD
IRS1	P35568	GeneCards/CTD
VEGFA	P15692	GeneCards/CTD
SLC2A4	P14672	GeneCards/CTD
ADIPOQ	Q15848	GeneCards/CTD
PON1	P27169	GeneCards/CTD
TNF	P01375	GeneCards/CTD
TBC1D4	O60343	GeneCards/CTD
CRP	P02741	GeneCards/CTD
AKR1B1	P15121	GeneCards/CTD
APOE	P02649	GeneCards/CTD
EPO	P01588	GeneCards/CTD
SOD2	P04179	GeneCards/CTD
CAT	P04040	GeneCards/CTD
ICAM1	P05362	GeneCards/CTD
CCL2	P13500	GeneCards/CTD
TGFB1	P01137	GeneCards/CTD
STAT3	P40763	GeneCards/CTD
IL1RN	P18510	GeneCards/CTD
DPP4	P27487	GeneCards/CTD
AKT1	P31749	GeneCards/CTD
IL10	P22301	GeneCards/CTD
LPL	P06858	GeneCards/CTD
IL1B	P01584	GeneCards/CTD
SERPINE1	P05121	GeneCards/CTD
APOA1	P02647	GeneCards/CTD
CP	P00450	GeneCards/CTD
SLC2A1	P11166	GeneCards/CTD
TP53	P04637	GeneCards/CTD
SOD1	P00441	GeneCards/CTD
IFNG	P01579	GeneCards/CTD
RBP4	P02753	GeneCards/CTD
MMP2	P08253	GeneCards/CTD
IGF1R	P08069	GeneCards/CTD
TLR4	O00206	GeneCards/CTD
IL18	Q14116	GeneCards/CTD
MMP9	P14780	GeneCards/CTD
FGF8	P55075	GeneCards/CTD
PPARA	Q07869	GeneCards/CTD
IGFBP3	P17936	GeneCards/CTD
VCAM1	P19320	GeneCards/CTD
HP	P00738	GeneCards/CTD
NFE2L2	Q16236	GeneCards/CTD
SORD	Q00796	GeneCards/CTD
NPPB	P16860	GeneCards/CTD
NLRP3	Q96P20	GeneCards/CTD
INS	P01308	GeneCards
GCK	P35557	GeneCards
KCNJ11	Q14654	GeneCards
HNF1A	P20823	GeneCards
ABCC8	Q09428	GeneCards
PPARG	P37231	GeneCards
PDX1	O00330	GeneCards
TP63	Q9H3D4	GeneCards
WFS1	O76024	GeneCards
INSR	P06213	GeneCards
TCF7L2	Q9NQB0	GeneCards
ACE	P12821	GeneCards
PAX4	O43316	GeneCards
DLX5	P56178	GeneCards
RETN	Q9HD89	GeneCards
ENPP1	P22413	GeneCards
LMNA	P02545	GeneCards
SLC2A2	P11168	GeneCards
WNT10B	O00744	GeneCards
CDKAL1	Q5VV42	GeneCards
FBXW4	P57775	GeneCards
SALL1	Q9NSC2	GeneCards
PTPN22	Q9Y2R2	GeneCards
AVP	P01185	GeneCards
AVPR2	P30518	GeneCards
INS-IGF2	F8WCM5	GeneCards
ALB	P02768	GeneCards
IRS2	Q9Y4H2	GeneCards
MAP3K20	Q9NYL2	GeneCards
BSCL2	Q96G97	GeneCards
AKT2	P31751	GeneCards
HOXA13	P31271	GeneCards
AQP2	P41181	GeneCards
LIPC	P11150	GeneCards
FOXP3	Q9BZS1	GeneCards
CTLA4	P16410	GeneCards
IGF2	P01344	GeneCards
HFE	Q30201	GeneCards
HLA-DQB1	P01920	GeneCards
SEM1	P60896	GeneCards
CAPN10	Q9HC96	GeneCards
PPP1R3A	Q16821	GeneCards
HLA-DRB1	P01911	GeneCards
WRN	Q14191	GeneCards
LEP	P41159	GeneCards
FGFR2	P21802	GeneCards
IGF1	P05019	GeneCards
HMGA1	P17096	GeneCards
HLA-DQA1	P01909	GeneCards
FGFR1	P11362	GeneCards
MTHFR	P42898	GeneCards
NOS3	P29474	GeneCards
ZFP57	Q9NU63	GeneCards
IL2RA	P01589	GeneCards
AGER	Q15109	GeneCards
PLAGL1	Q9UM63	GeneCards
MFN2	O95140	GeneCards
ITPR3	Q14573	GeneCards
SPINK1	P00995	GeneCards
GAD1	Q99259	GeneCards
IAPP	P10997	GeneCards
APOB	P04114	GeneCards
IFIH1	Q9BYX4	GeneCards
MPZ	P25189	GeneCards
RBPJ	Q06330	GeneCards
LEPR	P48357	GeneCards
VDR	P11473	GeneCards
GAD2	Q05329	GeneCards
KCNQ1	P51787	GeneCards
FTO	Q9C0B1	GeneCards
ALMS1	Q8TCU4	GeneCards
FBN1	P35555	GeneCards
TRPV4	Q9HBA0	GeneCards
PRMT7	Q9NVM4	GeneCards
SLC19A2	O60779	GeneCards
BHLHA9	Q7RTU4	GeneCards
PIK3CA	P42336	GeneCards
EIF2AK3	Q9NZJ5	GeneCards
MC4R	P32245	GeneCards
PMP22	Q01453	GeneCards
AGPAT2	O15120	GeneCards
SLC29A3	Q9BZD2	GeneCards
DLX6	P56179	GeneCards
RYR1	P21817	GeneCards
GHRL	Q9UBU3	GeneCards
CDKN2A	P42771	GeneCards
PIK3R1	P27986	GeneCards
CAV1	Q03135	GeneCards
HOXD13	P35453	GeneCards
AGT	P01019	GeneCards
AGTR1	P30556	GeneCards
MEN1	O00255	GeneCards
BDNF	P23560	GeneCards
PTF1A	Q7RTS3	GeneCards
MT-ND1	P03886	GeneCards
NPHS1	O60500	GeneCards
CCR5	P51681	GeneCards
GATA6	Q92908	GeneCards
VWF	P04275	GeneCards
BMP2	P12643	GeneCards
GNAS	O95467	GeneCards
IGFBP1	P08833	GeneCards
GJA1	P17302	GeneCards
POMC	P01189	GeneCards
SHH	Q15465	GeneCards
LIPE	Q05469	GeneCards
COL2A1	P02458	GeneCards
CXCL8	P10145	GeneCards
EPS15L1	Q9UBC2	GeneCards
GDAP1	Q8TB36	GeneCards
CISD2	Q8N5K1	GeneCards
EDN1	P05305	GeneCards
PLIN1	O60240	GeneCards
BMP6	P22004	GeneCards
UCP3	P55916	GeneCards
DNAJC3	Q13217	GeneCards
POLR1C	O15160	GeneCards
HAMP	P81172	GeneCards
REN	P00797	GeneCards
BBS1	Q8NFJ9	GeneCards
PTCH1	Q13635	GeneCards
DCAF17	Q5H9S7	GeneCards
ADRB2	P07550	GeneCards
PPARGC1A	Q9UBK2	GeneCards
GLI3	P10071	GeneCards
CALCA	P01258	GeneCards
CTNNB1	P35222	GeneCards
F2	P00734	GeneCards
TNFRSF11B	O00300	GeneCards
FGF2	P09038	GeneCards
CDKN2B	P42772	GeneCards
KIF7	Q2M1P5	GeneCards
BTRC	Q9Y297	GeneCards
BGLAP	P02818	GeneCards
CC2D2A	Q9P2K1	GeneCards
AIRE	O43918	GeneCards
GHR	P10912	GeneCards
HBA1	P69905	GeneCards
SMAD5-AS1	Q9Y6J3	GeneCards
PMM2	O15305	GeneCards
SELE	P16581	GeneCards
CFTR	P13569	GeneCards
SLC12A3	P55017	GeneCards
SIRT1	Q96EB6	GeneCards
MT-ATP6	P00846	GeneCards
IL4	P05112	GeneCards
AR	P10275	GeneCards
PCSK1	P29120	GeneCards
NEFL	P07196	GeneCards
LEF1	Q9UJU2	GeneCards
APOA5	Q6Q788	GeneCards
FLT1	P17948	GeneCards
NAMPT	P43490	GeneCards
CETP	P11597	GeneCards
BRCA2	P51587	GeneCards
KCNJ5	P48544	GeneCards
GJB1	P08034	GeneCards
GARS1	P41250	GeneCards
NOTCH2	Q04721	GeneCards
PITX1	P78337	GeneCards
HIF1A	Q16665	GeneCards
LPA	P08519	GeneCards
SHBG	P04278	GeneCards
SST	P61278	GeneCards
PNPLA2	Q96AD5	GeneCards
MAPK3	P27361	CTD
MYD88	Q99836	CTD
RELA	Q04206	CTD
HSPB1	P04792	CTD
BAX	Q07812	CTD
JUN	P05412	CTD
BCL2	P10415	CTD
MAPK1	P28482	CTD
FN1	P02751	CTD
NPHS2	Q9NP85	CTD
PLIN2	Q99541	CTD
NOS2	P35228	CTD
NFKB1	P19838	CTD
CASP3	P42574	CTD
DBT	P11182	CTD
PTGS2	P35354	CTD
SLC51A	Q86UW1	CTD
ABCA1	O95477	CTD
NFKBIA	P25963	CTD
FOS	P01100	CTD
CYP1A2	P05177	CTD
CCND1	P24385	CTD
ACAT1	P24752	CTD
NT5E	P21589	CTD
CYCS	P99999	CTD
GPX1	P07203	CTD
PARP1	P09874	CTD
ABCC2	Q92887	CTD
SMAD2	Q15796	CTD
GOT1	P17174	CTD
CLDN1	O95832	CTD
GPT	P24298	CTD
MPO	P05164	CTD
GSTA4	O15217	CTD
PRKCD	Q05655	CTD
BCL2L1	Q07817	CTD
OCLN	Q16625	CTD
SMPD2	O60906	CTD
INSIG1	O15503	CTD
CD14	P08571	CTD
DGKH	Q86XP1	CTD
TJP1	Q07157	CTD
CUBN	O60494	CTD
FTH1	P02794	CTD
GSTM2	P28161	CTD
COX7A1	P24310	CTD
KDR	P35968	CTD
CYB561	P49447	CTD
UCP2	P55851	CTD
GSTA3	Q16772	CTD
B3GALNT1	O75752	CTD
PCK1	P35558	CTD
SLC13A4	Q9UKG4	CTD
F3	P13726	CTD
SUSD2	Q9UGT4	CTD
CLU	P10909	CTD
TRIB3	Q96RU7	CTD
COL1A2	P08123	CTD
KLK1	P06870	CTD
PPP1R1A	Q13522	CTD
TNFRSF1A	P19438	CTD
ACOT9	Q9Y305	CTD
SLC3A1	Q07837	CTD
GSTA2	P09210	CTD
AADAT	Q8N5Z0	CTD
ACACA	Q13085	CTD
ACSS1	Q9NUB1	CTD
ATP2A3	Q93084	CTD
LAPTM5	Q13571	CTD
SFXN1	Q9H9B4	CTD
TYROBP	O43914	CTD
SLC22A2	O15244	CTD
ALDH1A1	P00352	CTD
TMSB10	P63313	CTD
ASL	P04424	CTD
CD36	P16671	CTD
CALB1	P05937	CTD
SLC25A10	Q9UBX3	CTD
EGF	P01133	CTD
ETFA	P13804	CTD
UQCRC1	P31930	CTD
C4B	P0C0L4	CTD
NNT	Q13423	CTD
PLSCR1	O15162	CTD
TEK	Q02763	CTD
PLEC	Q15149	CTD
GDA	Q9Y2T3	CTD
KLF15	Q9UIH9	CTD
SLC7A7	Q9UM01	CTD
ABCG2	Q9UNQ0	CTD
FABP7	O15540	CTD
HMGCR	P04035	CTD
AKR1D1	P51857	CTD
C1QA	P02745	CTD
CDKN1A	P38936	CTD
CXCL1	P09341	CTD
OGDH	Q02218	CTD
TIMP1	P01033	CTD
MARCHF10	Q8NA82	CTD
SLC31A1	O15431	CTD
GATM	P50440	CTD
C1QB	P02746	CTD
SREBF1	P36956	CTD
GCLM	P48507	CTD
SLC25A20	O43772	CTD
VIM	P08670	CTD
MTOR	P42345	CTD
AK4	P27144	CTD
FASN	P49327	CTD
CASP9	P55211	CTD
PECAM1	P16284	CTD
ALDH1A2	O94788	CTD
CALM1	P0DP23	CTD
CDH1	P12830	CTD
VNN1	O95497	CTD
ACP5	P13686	CTD
NFKBIZ	Q9BYH8	CTD
GSK3B	P49841	CTD
IL6ST	P40189	CTD
LITAF	Q99732	CTD
PRKACA	P17612	CTD
PTPN1	P18031	CTD
VEGFC	P49767	CTD
MDH1	P40925	CTD
AKR7A3	O95154	CTD
SERPINE2	P07093	CTD
ABCC5	O15440	CTD
CTSS	P25774	CTD
FGFR3	P22607	CTD
FAS	P25445	CTD
USP27X	A6NNY8	CTD
SQSTM1	Q13501	CTD
ACAT2	Q9BWD1	CTD
CBS	P35520	CTD
DGAT2	Q96PD7	CTD
PINK1	Q9BXM7	CTD
S100A6	P06703	CTD
EPCAM	P16422	CTD
G6PC1	P35575	CTD
PCNA	P12004	CTD
B2M	P61769	CTD
SLC22A6	Q4U2R8	CTD
ANXA3	P12429	CTD
TSPO	P30536	CTD
ENPP2	Q13822	CTD
SLC6A4	P31645	CTD
GGT1	P19440	CTD
MME	P08473	CTD
NR1D1	P20393	CTD
HMOX1	P09601	CTD
TGFBR1	P36897	CTD
TSC22D1	Q15714	CTD
ACADM	P11310	CTD
CYP27A1	Q02318	CTD
HAVCR1	Q96D42	CTD
HERPUD1	Q15011	CTD
F2R	P25116	CTD
A2M	P01023	CTD
PDK1	Q15118	CTD
EGFR	P00533	CTD
CASP6	P55212	CTD
FOSB	P53539	CTD
EHHADH	Q08426	CTD
ANXA5	P08758	CTD
ATP2A2	P16615	CTD
CD68	P34810	CTD
ACE2	Q9BYF1	CTD
ALAD	P13716	CTD
DIO1	P49895	CTD
LGALS3	P17931	CTD
FGF17	O60258	CTD
MROH6	A6NGR9	CTD
PDGFRB	P09619	CTD
NPY	P01303	CTD
KLF4	O43474	CTD
TGFBR2	P37173	CTD
PYCARD	Q9ULZ3	CTD
INSRR	P14616	CTD
ANXA2	P07355	CTD
CHUK	O15111	CTD
CYP2E1	P05181	CTD
FAXC	Q5TGI0	CTD
PPARD	Q03181	CTD
ATF6	P18850	CTD
CFAP69	A5D8W1	CTD
MCEMP1	Q8IX19	CTD
DDIT3	P35638	CTD
DNAJC28	Q9NX36	CTD
CES4A	Q5XG92	CTD
CTH	P32929	CTD
CRYBB3	P26998	CTD
KRT18	P05783	CTD
NR0B2	Q15466	CTD
PLAUR	Q03405	CTD
PDK4	Q16654	CTD
GABRR1	P24046	CTD
ALDH2	P05091	CTD
GADD45B	O75293	CTD
ALKBH3	Q96Q83	CTD
C3	P01024	CTD
ANGPTL4	Q9BY76	CTD
FLACC1	Q96Q35	CTD
PRDX1	Q06830	CTD
ABCB4	P21439	CTD
EIF2S1	P05198	CTD
USP22	Q9UPT9	CTD
H4C14	P62805	CTD
TXNIP	Q9H3M7	CTD
LCN2	P80188	CTD
ERN1	O75460	CTD
NR4A1	P22736	CTD
ACOX1	Q15067	CTD
LYRM2	Q9NU23	CTD
CFAP45	Q9UL16	CTD
BFSP1	Q12934	CTD
MAPT	P10636	CTD
NGF	P01138	CTD
HMGB1	P09429	CTD
DNAH5	Q8TE73	CTD
FAM184A	Q8NB25	CTD
SRXN1	Q9BYN0	CTD
COL3A1	P02461	CTD
CTSD	P07339	CTD
MEP1B	Q16820	CTD
AHR	P35869	CTD
TM9SF2	Q99805	CTD
CASP8	Q14790	CTD
NUDT14	O95848	CTD
KEAP1	Q14145	CTD
KCNJ1	P48048	CTD
TPH2	Q8IWU9	CTD
MGAT3	Q09327	CTD
PLEKHG2	Q9H7P9	CTD
CAPN8	A6NHC0	CTD
PPFIA3	O75145	CTD
XIAP	P98170	CTD
CCSER2	Q9H7U1	CTD
KCNT1	Q5JUK3	CTD
MRTFB	Q9ULH7	CTD
GCSH	P23434	CTD
SLC9A8	Q9Y2E8	CTD
ANKRD2	Q9GZV1	CTD
OSTF1	Q92882	CTD
CSGALNACT2	Q8N6G5	CTD
XDH	P47989	CTD
ACOX3	O15254	CTD
CNDP1	Q96KN2	CTD
PARP3	Q9Y6F1	CTD
H3C1	P68431	CTD
IFT27	Q9BW83	CTD
XBP1	P17861	CTD
SPSB4	Q96A44	CTD
CSF2	P04141	CTD
SNCB	Q16143	CTD
DUSP1	P28562	CTD
G6PD	P11413	CTD
ATF4	P18848	CTD
SLC12A1	Q13621	CTD
FAHD1	Q6P587	CTD
GSTA1	P08263	CTD
CPT1A	P50416	CTD
TPH1	P17752	CTD
PROK2	Q9HC23	CTD
CNTF	P26441	CTD
UNC13B	O14795	CTD
NLGN3	Q9NZ94	CTD
EGFL6	Q8IUX8	CTD
PARP8	Q8N3A8	CTD
KCNH1	O95259	CTD
IL12B	P29460	CTD
MAPK14	Q16539	CTD
S1PR5	Q9H228	CTD
LHB	P01229	CTD
RFK	Q969G6	CTD
SLC44A3	Q8N4M1	CTD
STAT1	P42224	CTD
MLXIP	Q9HAP2	CTD
ANO6	Q4KMQ2	CTD
ABCC3	O15438	CTD
CACNA1B	Q00975	CTD
PLXNB1	O43157	CTD
KIF21A	Q7Z4S6	CTD
MAP1LC3B	Q9GZQ8	CTD
PTPN18	Q99952	CTD
RALB	P11234	CTD
TRIM47	Q96LD4	CTD
ACMSD	Q8TDX5	CTD
EPHX1	P07099	CTD
BCKDHA	P12694	CTD
GOLM1	Q8NBJ4	CTD
CCNA2	P20248	CTD
MECR	Q9BV79	CTD
ABHD3	Q8WU67	CTD
KBTBD11	O94819	CTD
FGF19	O95750	CTD
BCAM	P50895	CTD
LRPAP1	P30533	CTD
NUS1	Q96E22	CTD
TMCC1	O94876	CTD
CBFB	Q13951	CTD
PTPRM	P28827	CTD
RAP1B	P61224	CTD
DHTKD1	Q96HY7	CTD
KYAT3	Q6YP21	CTD
PAX8	Q06710	CTD
RAB11FIP4	Q86YS3	CTD
SEMA4G	Q9NTN9	CTD
SLC25A36	Q96CQ1	CTD
TWF1	Q12792	CTD
ABCB11	O95342	CTD
FGFBP1	Q14512	CTD
MOGAT1	Q96PD6	CTD
SLC15A3	Q8IY34	CTD
ADIPOR1	Q96A54	CTD
PSME2	Q9UL46	CTD
ADGRE5	P48960	CTD
CSF2RA	P15509	CTD
SLC12A6	Q9UHW9	CTD
CCL5	P13501	CTD
DERL3	Q96Q80	CTD
FGF12	P61328	CTD
GCGR	P47871	CTD
MPEG1	Q2M385	CTD
PIP4K2A	P48426	CTD
TMCC3	Q9ULS5	CTD
CSNK1E	P49674	CTD
MYH14	Q7Z406	CTD
SH3BGRL3	Q9H299	CTD
TRIM63	Q969Q1	CTD
MAPK9	P45984	CTD
ADRA1D	P25100	CTD
TMEM176A	Q96HP8	CTD
SLC25A3	Q00325	CTD
SOX11	P35716	CTD
SUCLA2	Q9P2R7	CTD
DECR2	Q9NUI1	CTD
SPP1	P10451	CTD
ARHGEF7	Q14155	CTD
DTX4	Q9Y2E6	CTD
GALM	Q96C23	CTD
NDUFAB1	O14561	CTD
QDPR	P09417	CTD
PXMP2	Q9NR77	CTD
RAB8B	Q92930	CTD
