# Supplementary material for: Mechanisms of Huhuang decoction in treating diabetic wounds: a network pharmacological and experimental study
Source: Int J Med Sci. 2025 Mar 10;22(8):1811–24. doi: 10.7150/ijms.108187 (PMC11983308; doi:10.7150/ijms.108187)
Supplement: Supplementary file 1 — Supplementary tables. [file ijmsv22p1811s1.zip › supplementary files/Supplementary Table S4.xlsx]

## Sheet: Compound-target 
Chemical Name	CAS	Target Gene
Citric acid	77-92-9	PTGS2
Citric acid	77-92-9	AKR1B1
Citric acid	77-92-9	CTSD
Citric acid	77-92-9	SLC25A10
Citric acid	77-92-9	SUCLA2
Citric acid	77-92-9	ABCC2
Citric acid	77-92-9	AKT1
Citric acid	77-92-9	VCAM1
Citric acid	77-92-9	ACSS1
Citric acid	77-92-9	SLC12A6
Citric acid	77-92-9	KCNJ5
Citric acid	77-92-9	ABCA1
Citric acid	77-92-9	SLC12A1
Citric acid	77-92-9	ABCC8
Citric acid	77-92-9	ABCB11
Gallic acid	149-91-7	PTGS2
Gallic acid	149-91-7	CASP9
Gallic acid	149-91-7	CASP3
Gallic acid	149-91-7	TP53
Gallic acid	149-91-7	FASN
Gallic acid	149-91-7	PPARG
Gallic acid	149-91-7	MPO
Gallic acid	149-91-7	CHUK
Clausenamide	103541-15-7	AR
Phellodendrine	6873-13-8	PTGS2
Phellodendrine	6873-13-8	ADRB2
Phellodendrine	6873-13-8	ADRA1D
Magnoflorine	88273	AR
Magnoflorine	88273	PTGS2
Catechin	154-23-4	PTGS2
Catechin	154-23-4	CAT
Catechin	154-23-4	PON1
Catechin	154-23-4	APOB
Catechin	154-23-4	CSF2
Catechin	154-23-4	HMOX1
Oblongine	60008-01-7	PTGS2
Oblongine	60008-01-7	ADRB2
Menisperine	25342-82-9	AR
Menisperine	25342-82-9	PTGS2
Menisperine	25342-82-9	ADRB2
Menisperine	25342-82-9	ADRA1D
Epicatechin	490-46-0	PTGS2
Epicatechin	490-46-0	AKT1
Epicatechin	490-46-0	TNF
Epicatechin	490-46-0	IL6
Epicatechin	490-46-0	CASP3
Epicatechin	490-46-0	CCL2
Epicatechin	490-46-0	IL2RA
Epicatechin	490-46-0	ABCG2
Epicatechin	490-46-0	ACE
Paeoniflorin	23180-57-6	TNF
Paeoniflorin	23180-57-6	IL6
Paeoniflorin	23180-57-6	CD14
Tetrahydropalmatine	483-14-7	PTGS2
Tetrahydropalmatine	483-14-7	ADRB2
Tetrahydropalmatine	483-14-7	ADRA1D
Tetrahydropalmatine	483-14-7	SLC6A4
Tetrahydropalmatine	483-14-7	TLR4
Tetrahydropalmatine	483-14-7	HMOX1
Tetrahydropalmatine	483-14-7	CCL5
Tetrahydropalmatine	483-14-7	MC4R
Tetrahydropalmatine	483-14-7	IL1B
Tetrahydropalmatine	483-14-7	AGT
Tetrahydropalmatine	483-14-7	F2R
Tetrahydropalmatine	483-14-7	GHRL
Tetrahydropalmatine	483-14-7	GLI3
Tetrahydropalmatine	483-14-7	NEFL
Tetrahydropalmatine	483-14-7	IL6
Tetrahydropalmatine	483-14-7	NOS3
Tetrahydropalmatine	483-14-7	CALCA
Tetrahydropalmatine	483-14-7	PINK1
Tetrahydropalmatine	483-14-7	FOS
Tetrahydropalmatine	483-14-7	F3
Tetrahydropalmatine	483-14-7	HIF1A
Tetrahydropalmatine	483-14-7	INS
Tetrahydropalmatine	483-14-7	ACE
Groenlandicine	38691-95-1	NOS2
Groenlandicine	38691-95-1	AR
Groenlandicine	38691-95-1	PTGS2
Groenlandicine	38691-95-1	ADRB2
Oxyberberine	549-21-3	NOS2
Oxyberberine	549-21-3	AR
Oxyberberine	549-21-3	PTGS2
Oxyberberine	549-21-3	ADRB2
Oxyberberine	549-21-3	ADRA1D
Oxyberberine	549-21-3	INS
Oxyberberine	549-21-3	CALCA
3-O-Feruloylquinic acid	62929-69-5	PTGS2
Coptisine	3486-66-6	NOS2
Coptisine	3486-66-6	AR
Coptisine	3486-66-6	PTGS2
Columbamine	3621-36-1	NOS2
Columbamine	3621-36-1	AR
Columbamine	3621-36-1	PTGS2
Columbamine	3621-36-1	ADRB2
Calycosin-7-glucoside	20633-67-4	TNF
Jatrorrhizine	3621-38-3	NOS2
Jatrorrhizine	3621-38-3	AR
Jatrorrhizine	3621-38-3	PTGS2
Jatrorrhizine	3621-38-3	CCNA2
Jatrorrhizine	3621-38-3	SELE
Polydatin	27208-80-6	PTGS2
Berberine	2086-83-1	NOS2
Berberine	2086-83-1	AR
Berberine	2086-83-1	PTGS2
Berberine	2086-83-1	ADRB2
Berberine	2086-83-1	ACACA
Berberine	2086-83-1	CCND1
Berberine	2086-83-1	MAPK1
Berberine	2086-83-1	CASP3
Berberine	2086-83-1	HMOX1
Berberine	2086-83-1	AKT1
Berberine	2086-83-1	DPP4
Berberine	2086-83-1	TP53
Palmatine	3486-67-7	NOS2
Palmatine	3486-67-7	AR
Palmatine	3486-67-7	PTGS2
Palmatine	3486-67-7	ADRB2
Ononin	486-62-4	NOS2
Ononin	486-62-4	AR
Ononin	486-62-4	PTGS2
Ononin	486-62-4	KDR
Ononin	486-62-4	DPP4
Ononin	486-62-4	PPARG
Ononin	486-62-4	TNF
Rosmarinic acid	20283-92-5	AR
Rosmarinic acid	20283-92-5	PPARG
Rosmarinic acid	20283-92-5	PTGS2
Rosmarinic acid	20283-92-5	DPP4
Rosmarinic acid	20283-92-5	RELA
Rosmarinic acid	20283-92-5	CDKN1A
Rosmarinic acid	20283-92-5	MAPK1
Rosmarinic acid	20283-92-5	CASP3
Rosmarinic acid	20283-92-5	STAT1
Rosmarinic acid	20283-92-5	CCL2
Rosmarinic acid	20283-92-5	IL2RA
Rosmarinic acid	20283-92-5	IL4
Rosmarinic acid	20283-92-5	C3
Rosmarinic acid	20283-92-5	F2
Rosmarinic acid	20283-92-5	AKR1B1
Torachrysone 8-O-glucoside	64032-49-1	PTGS2
Emodin 8-O-glucoside	23313-21-5	PTGS2
Salvianolic acid B	121521-90-2	AKR1B1
Salvianolic acid B	121521-90-2	MMP9
Astragaloside II	91739-01-4	ALB
Isoastragaloside II	86764-11-6	ALB
Astragaloside I	91739-00-3	ALB
Tanshinaldehyde	146362-71-2	PTGS2
Tanshinaldehyde	146362-71-2	ADRB2
Tanshinaldehyde	146362-71-2	DPP4
Isoastragaloside I	84676-88-0	ALB
Emodin	518-82-1	PTGS2
Emodin	518-82-1	KDR
Emodin	518-82-1	CDKN1A
Emodin	518-82-1	FLT1
Emodin	518-82-1	MMP9
Emodin	518-82-1	EGF
Emodin	518-82-1	TNF
Emodin	518-82-1	CASP3
Emodin	518-82-1	TP53
Emodin	518-82-1	PPARG
Emodin	518-82-1	IL1B
Emodin	518-82-1	PRKCD
Emodin	518-82-1	CSF2
Emodin	518-82-1	SLC2A4
Emodin	518-82-1	SLC2A1
Emodin	518-82-1	TGFB1
Emodin	518-82-1	SHH
Emodin	518-82-1	LEF1
Emodin	518-82-1	FGFR2
Emodin	518-82-1	VDR
Emodin	518-82-1	VEGFA
Cryptotanshinone	35825-57-1	PTGS2
Cryptotanshinone	35825-57-1	ADRB2
Cryptotanshinone	35825-57-1	ADRA1D
Cryptotanshinone	35825-57-1	RELA
Cryptotanshinone	35825-57-1	STAT3
Cryptotanshinone	35825-57-1	CCND1
Cryptotanshinone	35825-57-1	BCL2L1
Cryptotanshinone	35825-57-1	TNF
Cryptotanshinone	35825-57-1	EDN1
Cryptotanshinone	35825-57-1	AKR1B1
