# Supplementary material for: Mechanisms of Huhuang decoction in treating diabetic wounds: a network pharmacological and experimental study
Source: Int J Med Sci. 2025 Mar 10;22(8):1811–24. doi: 10.7150/ijms.108187 (PMC11983308; doi:10.7150/ijms.108187)
Supplement: Supplementary file 1 — Supplementary tables. [file ijmsv22p1811s1.zip › supplementary files/Supplementary Table S5.xlsx]

## Sheet: BP
Category	Term	Description	Count	%	PValue	Genes	List Total	Pop Hits	Pop Total	Fold Enrichment	Bonferroni	Benjamini	FDR
GOTERM_BP_DIRECT	GO:0032496	response to lipopolysaccharide	18	21.4286	2.54468e-20	P04114, O00206, P27169, P05305, P29474, P55211, P19320, P12821, P35354, P35228, P21802, P16581, Q09428, P05164, P42574, P25116, P01584, P01100	84	142	19357	29.2108	5.6721e-17	5.66955e-17	5.0461e-17
GOTERM_BP_DIRECT	GO:0010628	positive regulation of gene expression	25	29.7619	8.5413e-19	P04114, O00206, P29474, P28482, P04637, P13726, P10275, P15692, Q9UJU2, P04141, P01137, P05231, Q15465, P05112, P01375, P01133, P40763, P31645, P31749, P11473, P37231, P01308, Q04206, Q16665, P01584	84	513	19357	11.23	1.90386e-15	9.51501e-16	8.4687e-16
GOTERM_BP_DIRECT	GO:0006954	inflammatory response	21	25	5.66994e-16	O00206, O15111, P31749, P13501, P35354, P13500, P35228, P08571, P16581, Q04206, P49327, P01589, P01137, P05231, P01258, P25116, P01024, P01584, P01100, P01375, P40763	84	414	19357	11.689	1.23734e-12	4.21088e-13	3.74783e-13
GOTERM_BP_DIRECT	GO:0008284	positive regulation of cell proliferation	22	26.1905	7.94654e-15	P27487, P35968, P25100, P05305, P31749, P10275, Q07817, P21802, P15692, P01308, P00734, Q04206, P17948, Q9UJU2, P04141, P01137, P05231, Q15465, P05112, P25116, P01584, P01133	84	541	19357	9.37096	1.78177e-11	4.42622e-12	3.9395e-12
GOTERM_BP_DIRECT	GO:0048661	positive regulation of smooth muscle cell proliferation	11	13.0952	5.30093e-14	P21802, O00206, P42224, P05305, P31749, P13501, P01137, P05231, P35354, P09601, P01375	84	58	19357	43.7042	1.18043e-10	2.36209e-11	2.10235e-11
GOTERM_BP_DIRECT	GO:0031663	lipopolysaccharide-mediated signaling pathway	10	11.9048	1.24605e-13	O00206, P29474, P08571, P28482, P31749, P13501, P01137, P13500, P01584, P01375	84	42	19357	54.8668	2.7766e-10	4.627e-11	4.1182e-11
GOTERM_BP_DIRECT	GO:0032757	positive regulation of interleukin-8 production	11	13.0952	1.77462e-13	O00206, P08571, Q04206, P13726, P05231, P01258, P35228, P25116, P01584, P01375, P40763	84	65	19357	38.9976	3.95455e-10	5.64837e-11	5.02725e-11
GOTERM_BP_DIRECT	GO:0010629	negative regulation of gene expression	17	20.2381	2.3813e-13	P35968, P05305, P31749, P38936, P12821, P35228, P37231, Q9BXM7, P15692, P01308, P01019, P01137, Q16665, Q15465, Q92887, P01375, P40763	84	309	19357	12.678	5.3082e-10	6.63192e-11	5.90265e-11
GOTERM_BP_DIRECT	GO:0030335	positive regulation of cell migration	16	19.0476	3.3603e-13	P35968, P05305, P13726, P13501, P14780, P15692, P01308, P17948, Q9UJU2, P04141, P01137, P05112, P25116, P01584, P40763, P01133	84	262	19357	14.0727	7.49088e-10	8.3186e-11	7.40385e-11
GOTERM_BP_DIRECT	GO:0045893	positive regulation of transcription, DNA-templated	22	26.1905	2.11493e-12	O15111, P04637, P31749, P10275, P37231, P42224, P20248, Q04206, P10071, P01019, Q9UJU2, P01137, P05231, Q16665, Q15465, P05112, P25116, P01584, P01100, P01375, P40763, P01133	84	722	19357	7.02173	4.71428e-09	4.71206e-10	4.19391e-10
GOTERM_BP_DIRECT	GO:0014068	positive regulation of phosphatidylinositol 3-kinase signaling	11	13.0952	2.89629e-12	P35968, P15692, P01308, P00734, P17948, P01019, P04040, P13501, P25116, P01375, P01133	84	85	19357	29.8217	6.45572e-09	5.8663e-10	5.22122e-10
GOTERM_BP_DIRECT	GO:0001666	response to hypoxia	13	15.4762	3.91569e-12	P31645, P27487, P19320, P12821, P11166, P35228, P15692, P04040, P01137, Q16665, P42574, P09601, P01375	84	160	19357	18.7233	8.72797e-09	7.27014e-10	6.47068e-10
GOTERM_BP_DIRECT	GO:0043410	positive regulation of MAPK cascade	13	15.4762	4.53844e-12	P35968, P25100, P10275, P21802, Q9UBU3, P15692, P01308, P17948, P07550, P05231, P25116, P01375, P01133	84	162	19357	18.4921	1.01163e-08	7.77819e-10	6.92287e-10
GOTERM_BP_DIRECT	GO:0043066	negative regulation of apoptotic process	19	22.619	5.89227e-12	P35968, P04637, P31749, Q07817, Q9UBU3, P14780, P15121, P15692, Q04206, P10071, P04040, P02768, Q9UJU2, P05164, P05231, P42574, Q15465, P05112, P01375	84	520	19357	8.41994	1.31339e-08	9.37712e-10	8.34598e-10
GOTERM_BP_DIRECT	GO:0071356	cellular response to tumor necrosis factor	12	14.2857	1.55466e-11	P04114, P14672, P05305, O15111, Q04206, P28482, P31749, P19320, P13501, P01258, P13500, P01100	84	137	19357	20.1846	3.46535e-08	2.30919e-09	2.05526e-09
GOTERM_BP_DIRECT	GO:1902895	positive regulation of pri-miRNA transcription from RNA polymerase II promoter	9	10.7143	5.22382e-11	P37231, Q04206, P04637, P01137, Q16665, P10275, P01100, P01375, P40763	84	52	19357	39.8839	1.16439e-07	6.99221e-09	6.22332e-09
GOTERM_BP_DIRECT	GO:0009410	response to xenobiotic stimulus	14	16.6667	5.33517e-11	P31645, P24385, P04637, P12821, P35354, P37231, P42224, Q09428, P04040, P01137, P42574, P09601, P01100, P01375	84	252	19357	12.8022	1.18921e-07	6.99221e-09	6.22332e-09
GOTERM_BP_DIRECT	GO:0032355	response to estradiol	10	11.9048	1.84992e-10	P04114, P31645, P24385, P55211, P01019, P04040, P01137, P35354, P42574, P40763	84	91	19357	25.3231	4.12348e-07	2.28979e-08	2.038e-08
GOTERM_BP_DIRECT	GO:0071456	cellular response to hypoxia	11	13.0952	2.27865e-10	P14672, P37231, P20248, P05305, Q9BXM7, P15692, P04637, Q16665, P35354, P09601, P01100	84	131	19357	19.35	5.07911e-07	2.67202e-08	2.37819e-08
GOTERM_BP_DIRECT	GO:0045944	positive regulation of transcription from RNA polymerase II promoter	24	28.5714	7.34324e-10	O00206, P05305, O15111, P04637, P31749, P10275, P11473, P21802, P37231, P42224, P15692, Q04206, P10071, P07550, Q9UJU2, P01137, P05231, Q16665, Q15465, P05112, P01584, P01100, P01375, P40763	84	1204	19357	4.5935	1.63681e-06	8.18037e-08	7.28082e-08
GOTERM_BP_DIRECT	GO:0001934	positive regulation of protein phosphorylation	12	14.2857	1.69858e-09	P24385, P14780, P35968, Q9BXM7, P15692, P00734, P31749, P01137, P38936, P01024, P01584, P01375	84	212	19357	13.0438	3.78613e-06	1.80211e-07	1.60394e-07
GOTERM_BP_DIRECT	GO:0051092	positive regulation of NF-kappaB transcription factor activity	11	13.0952	2.19325e-09	O00206, O15111, P01308, Q04206, P01019, P04040, P01137, P10275, P01584, P01375, P40763	84	165	19357	15.3627	4.88874e-06	2.22116e-07	1.97691e-07
GOTERM_BP_DIRECT	GO:0043065	positive regulation of apoptotic process	13	15.4762	1.46282e-08	P07339, P55211, P04637, P12821, P35354, Q07817, P37231, P14780, P01137, P05231, P42574, P09601, P01375	84	327	19357	9.16124	3.26058e-05	1.41703e-06	1.26121e-06
GOTERM_BP_DIRECT	GO:0007568	aging	10	11.9048	1.79269e-08	P55211, P01019, P04040, P19320, P05164, P01137, P12821, P01258, P35354, P01100	84	152	19357	15.1606	3.99582e-05	1.66421e-06	1.48121e-06
GOTERM_BP_DIRECT	GO:0045471	response to ethanol	9	10.7143	1.87135e-08	P14672, P21802, P24385, P08571, P04040, P19320, O95342, P01100, P01375	84	107	19357	19.3828	4.17116e-05	1.66775e-06	1.48436e-06
GOTERM_BP_DIRECT	GO:0045766	positive regulation of angiogenesis	10	11.9048	3.4699e-08	P35968, P29474, P15692, P17948, P13726, Q16665, P09601, P01024, P01584, P40763	84	164	19357	14.0512	7.73412e-05	2.97344e-06	2.64647e-06
GOTERM_BP_DIRECT	GO:0008217	regulation of blood pressure	8	9.52381	3.88815e-08	P37231, P05305, P29474, P01019, P12821, P01258, P35354, P09601	84	77	19357	23.9419	8.6663e-05	3.09385e-06	2.75364e-06
GOTERM_BP_DIRECT	GO:0043406	positive regulation of MAP kinase activity	8	9.52381	3.88815e-08	O00206, P05305, P15692, P17948, P01137, P01584, P01375, P01133	84	77	19357	23.9419	8.6663e-05	3.09385e-06	2.75364e-06
GOTERM_BP_DIRECT	GO:0045429	positive regulation of nitric oxide biosynthetic process	7	8.33333	4.22444e-08	O00206, P05305, P31749, P01019, P35354, P01584, P01375	84	46	19357	35.067	9.41584e-05	3.24554e-06	2.88864e-06
GOTERM_BP_DIRECT	GO:0043491	protein kinase B signaling	7	8.33333	7.98487e-08	P35968, P31749, P13501, P01137, P13500, P01584, P01375	84	51	19357	31.6291	0.000177967	5.93009e-06	5.278e-06
GOTERM_BP_DIRECT	GO:0071222	cellular response to lipopolysaccharide	10	11.9048	9.7939e-08	O00206, O95477, P08571, Q04206, P04141, P05231, P13500, P35228, P01584, P01375	84	185	19357	12.4562	0.000218282	7.03897e-06	6.26494e-06
GOTERM_BP_DIRECT	GO:0001525	angiogenesis	11	13.0952	1.02583e-07	P21802, P35968, P29474, P15692, P17948, Q16665, P35354, P09601, P13500, Q9UHW9, P01133	84	247	19357	10.2625	0.000228631	7.14232e-06	6.35692e-06
GOTERM_BP_DIRECT	GO:0010575	positive regulation of vascular endothelial growth factor production	6	7.14286	1.68056e-07	P01137, P05231, Q16665, P35354, P01024, P01584	84	30	19357	46.0881	0.000374528	1.13464e-05	1.00987e-05
GOTERM_BP_DIRECT	GO:0043524	negative regulation of neuron apoptotic process	9	10.7143	2.73803e-07	Q07817, P24385, P35968, Q9BXM7, P07196, Q16665, P09601, P13500, P25116	84	151	19357	13.7349	0.00061012	1.76382e-05	1.56987e-05
GOTERM_BP_DIRECT	GO:0097421	liver regeneration	6	7.14286	2.77082e-07	P24385, P10071, P01137, P05231, P09601, P01375	84	33	19357	41.8983	0.000617425	1.76382e-05	1.56987e-05
GOTERM_BP_DIRECT	GO:0035924	cellular response to vascular endothelial growth factor stimulus	6	7.14286	3.23765e-07	P35968, P15692, Q04206, P17948, P31749, P19320	84	34	19357	40.666	0.000721412	2.00375e-05	1.78341e-05
GOTERM_BP_DIRECT	GO:0071276	cellular response to cadmium ion	6	7.14286	5.02103e-07	P14780, O15111, P28482, P31749, P09601, P01100	84	37	19357	37.3687	0.00111856	3.02347e-05	2.691e-05
GOTERM_BP_DIRECT	GO:0007267	cell-cell signaling	10	11.9048	6.18656e-07	P21802, P25100, P05305, P01308, P01019, P13501, P01258, Q15465, P10275, P01584	84	230	19357	10.0192	0.00137803	3.62728e-05	3.22841e-05
GOTERM_BP_DIRECT	GO:0032270	positive regulation of cellular protein metabolic process	5	5.95238	7.16753e-07	P01308, P28482, P31749, P01019, P01137	84	17	19357	67.7766	0.00159637	4.09468e-05	3.64441e-05
GOTERM_BP_DIRECT	GO:0071407	cellular response to organic cyclic compound	6	7.14286	1.37002e-06	P42224, P13501, P01137, P13500, P01584, P01375	84	45	19357	30.7254	0.00304912	7.63102e-05	6.79188e-05
GOTERM_BP_DIRECT	GO:0043536	positive regulation of blood vessel endothelial cell migration	6	7.14286	2.10977e-06	P35968, P29474, P15692, P31749, P01137, Q16665	84	49	19357	28.2172	0.00469163	0.000111918	9.96111e-05
GOTERM_BP_DIRECT	GO:0051781	positive regulation of cell division	6	7.14286	2.10977e-06	P21802, P15692, P04040, P01137, Q15465, P01584	84	49	19357	28.2172	0.00469163	0.000111918	9.96111e-05
GOTERM_BP_DIRECT	GO:0033138	positive regulation of peptidyl-serine phosphorylation	7	8.33333	2.57849e-06	Q9BXM7, P15692, P31749, P01137, P05231, P35354, P01375	84	91	19357	17.7262	0.00573098	0.000133066	0.000118434
GOTERM_BP_DIRECT	GO:0010573	vascular endothelial growth factor production	4	4.7619	2.62788e-06	P05231, Q16665, P01584, P01375	84	7	19357	131.68	0.00584043	0.000133066	0.000118434
GOTERM_BP_DIRECT	GO:0000122	negative regulation of transcription from RNA polymerase II promoter	17	20.2381	3.61999e-06	P24385, P05305, P04637, P10275, P11473, P21802, P37231, P42224, P15692, Q04206, P10071, Q9UJU2, P01137, Q15465, P05112, P01375, P40763	84	983	19357	3.98524	0.00803651	0.000175338	0.000156057
GOTERM_BP_DIRECT	GO:0071346	cellular response to interferon-gamma	7	8.33333	3.74521e-06	O00206, P42224, P05305, P13501, P13500, P35228, P01375	84	97	19357	16.6297	0.00831334	0.000175338	0.000156057
GOTERM_BP_DIRECT	GO:0070371	ERK1 and ERK2 cascade	6	7.14286	3.77216e-06	O00206, P35968, P05305, P28482, P01019, P01133	84	55	19357	25.139	0.0083729	0.000175338	0.000156057
GOTERM_BP_DIRECT	GO:0001701	in utero embryonic development	9	10.7143	3.7922e-06	P04114, Q07817, P21802, P05305, P29474, P15692, P04637, P10071, P10275	84	214	19357	9.69142	0.00841719	0.000175338	0.000156057
GOTERM_BP_DIRECT	GO:0008285	negative regulation of cell proliferation	12	14.2857	3.85617e-06	P29474, P04637, P10071, P01137, P05231, P38936, P35354, P11473, P10275, P25116, P01584, P40763	84	456	19357	6.06422	0.00855858	0.000175338	0.000156057
GOTERM_BP_DIRECT	GO:0019221	cytokine-mediated signaling pathway	8	9.52381	4.79561e-06	P42224, Q04206, P13726, P31749, P05231, P13500, P01584, P40763	84	156	19357	11.8175	0.0106325	0.000213692	0.000190194
GOTERM_BP_DIRECT	GO:0032755	positive regulation of interleukin-6 production	7	8.33333	5.30949e-06	O00206, P05231, P35228, P25116, P01584, P01375, P40763	84	103	19357	15.661	0.0117651	0.000229495	0.000204259
GOTERM_BP_DIRECT	GO:0043627	response to estrogen	6	7.14286	5.35625e-06	Q9UBU3, P37231, P24385, P10071, O95342, P09601	84	59	19357	23.4346	0.0118681	0.000229495	0.000204259
GOTERM_BP_DIRECT	GO:0070374	positive regulation of ERK1 and ERK2 cascade	9	10.7143	5.66955e-06	P21802, O00206, P35968, P15692, P13501, P01137, P13500, P25116, P01375	84	226	19357	9.17683	0.012558	0.000238335	0.000212127
GOTERM_BP_DIRECT	GO:0006606	protein import into nucleus	7	8.33333	5.93546e-06	P04637, P10071, P31749, P01019, P38936, Q15465, P40763	84	105	19357	15.3627	0.0131431	0.000244893	0.000217963
GOTERM_BP_DIRECT	GO:0007249	I-kappaB kinase/NF-kappaB signaling	6	7.14286	7.41983e-06	P05305, O15111, Q04206, P31749, P01584, P01375	84	63	19357	21.9467	0.0164028	0.00030057	0.000267518
GOTERM_BP_DIRECT	GO:1900017	positive regulation of cytokine production involved in inflammatory response	5	5.95238	7.91021e-06	O00206, P05231, Q16665, P01375, P40763	84	30	19357	38.4067	0.0174774	0.000309192	0.000275192
GOTERM_BP_DIRECT	GO:0045840	positive regulation of mitotic nuclear division	5	5.95238	7.91021e-06	P05305, P01308, P01584, P01375, P01133	84	30	19357	38.4067	0.0174774	0.000309192	0.000275192
GOTERM_BP_DIRECT	GO:0010595	positive regulation of endothelial cell migration	6	7.14286	1.0059e-05	P35968, P05305, P15692, P31749, P01019, P01133	84	67	19357	20.6365	0.0221722	0.00038292	0.000340812
GOTERM_BP_DIRECT	GO:0001569	branching involved in blood vessel morphogenesis	5	5.95238	1.0312e-05	P35968, P05305, P15692, Q9UJU2, Q15465	84	32	19357	36.0063	0.0227235	0.00038292	0.000340812
GOTERM_BP_DIRECT	GO:0016239	positive regulation of macroautophagy	5	5.95238	1.0312e-05	P35968, Q9BXM7, Q16665, P09601, P05112	84	32	19357	36.0063	0.0227235	0.00038292	0.000340812
GOTERM_BP_DIRECT	GO:1901224	positive regulation of NIK/NF-kappaB signaling	6	7.14286	1.0821e-05	O00206, P05305, P08571, Q04206, P01584, P01375	84	68	19357	20.333	0.0238316	0.000395233	0.000351771
GOTERM_BP_DIRECT	GO:0042593	glucose homeostasis	7	8.33333	1.1073e-05	P14672, P37231, P01308, P31749, P05231, Q16665, P40763	84	117	19357	13.787	0.0243798	0.000397914	0.000354158
GOTERM_BP_DIRECT	GO:0051091	positive regulation of sequence-specific DNA binding transcription factor activity	7	8.33333	1.16265e-05	P37231, P05305, Q9BXM7, P31749, P05231, P01584, P01375	84	118	19357	13.6702	0.0255828	0.000411174	0.000365959
GOTERM_BP_DIRECT	GO:0006979	response to oxidative stress	7	8.33333	1.22023e-05	Q9BXM7, P04637, P31749, P05164, P35354, O95342, P09601	84	119	19357	13.5553	0.0268324	0.000424791	0.000378079
GOTERM_BP_DIRECT	GO:0001938	positive regulation of endothelial cell proliferation	6	7.14286	1.7501e-05	P35968, P15692, P13726, P31749, Q16665, P01133	84	75	19357	18.4352	0.0382589	0.000599879	0.000533914
GOTERM_BP_DIRECT	GO:0035094	response to nicotine	5	5.95238	1.8633e-05	P05305, P28482, P19320, P42574, P09601	84	37	19357	31.1406	0.0406825	0.000611742	0.000544472
GOTERM_BP_DIRECT	GO:2001240	negative regulation of extrinsic apoptotic signaling pathway in absence of ligand	5	5.95238	1.8633e-05	Q07817, P31749, P04141, P01584, P01375	84	37	19357	31.1406	0.0406825	0.000611742	0.000544472
GOTERM_BP_DIRECT	GO:0071260	cellular response to mechanical stimulus	6	7.14286	1.86707e-05	O00206, P01019, P01137, P35354, P11166, P01584	84	76	19357	18.1927	0.0407634	0.000611742	0.000544472
GOTERM_BP_DIRECT	GO:0051897	positive regulation of protein kinase B signaling	7	8.33333	1.93323e-05	Q9BXM7, P15692, P01308, P13726, P01137, P01375, P01133	84	129	19357	12.5045	0.0421769	0.000624238	0.000555595
GOTERM_BP_DIRECT	GO:0042311	vasodilation	5	5.95238	2.07573e-05	P29474, P01308, P01019, P01258, P01375	84	38	19357	30.3211	0.0452144	0.000651369	0.000579742
GOTERM_BP_DIRECT	GO:0042327	positive regulation of phosphorylation	5	5.95238	2.07573e-05	P15692, P17948, P13501, P10275, P01133	84	38	19357	30.3211	0.0452144	0.000651369	0.000579742
GOTERM_BP_DIRECT	GO:0043123	positive regulation of I-kappaB kinase/NF-kappaB signaling	8	9.52381	2.26822e-05	O00206, Q9BXM7, O15111, Q04206, P09601, P25116, P01584, P01375	84	198	19357	9.31073	0.0493023	0.000701887	0.000624705
GOTERM_BP_DIRECT	GO:0034614	cellular response to reactive oxygen species	5	5.95238	2.82006e-05	P14780, O15111, P28482, P31749, P01100	84	41	19357	28.1025	0.0609252	0.000860699	0.000766053
GOTERM_BP_DIRECT	GO:0007565	female pregnancy	6	7.14286	2.86621e-05	Q09428, P01019, P01137, P12821, P11166, P01100	84	83	19357	16.6583	0.0618905	0.00086296	0.000768066
GOTERM_BP_DIRECT	GO:0042307	positive regulation of protein import into nucleus	5	5.95238	3.10677e-05	Q05655, P10071, P01137, P35354, Q15465	84	42	19357	27.4334	0.0669075	0.000922918	0.00082143
GOTERM_BP_DIRECT	GO:0046427	positive regulation of JAK-STAT cascade	5	5.95238	3.41427e-05	P00734, P13501, P05231, P25116, P01375	84	43	19357	26.7954	0.0732814	0.00100092	0.000890854
GOTERM_BP_DIRECT	GO:0032722	positive regulation of chemokine production	5	5.95238	4.09533e-05	O00206, P05231, Q16665, P09601, P01375	84	45	19357	25.6045	0.087244	0.00116979	0.00104116
GOTERM_BP_DIRECT	GO:0002548	monocyte chemotaxis	5	5.95238	4.09533e-05	P17948, P13501, P05231, P01258, P13500	84	45	19357	25.6045	0.087244	0.00116979	0.00104116
GOTERM_BP_DIRECT	GO:0050796	regulation of insulin secretion	5	5.95238	4.47077e-05	P13501, P05231, P35228, P01584, P01375	84	46	19357	25.0479	0.0948509	0.00125561	0.00111754
GOTERM_BP_DIRECT	GO:0006468	protein phosphorylation	11	13.0952	4.50848e-05	P24385, P05305, Q9BXM7, O15111, Q05655, P28482, P31749, P04141, P01137, P01258, P13500	84	489	19357	5.18373	0.0956114	0.00125561	0.00111754
GOTERM_BP_DIRECT	GO:0014823	response to activity	5	5.95238	4.87076e-05	P05305, P04040, P05231, P01100, P01375	84	47	19357	24.5149	0.102886	0.00133976	0.00119243
GOTERM_BP_DIRECT	GO:0042060	wound healing	6	7.14286	4.9615e-05	P21802, P01308, P10071, P01137, P38936, P42574	84	93	19357	14.8671	0.104698	0.00134808	0.00119984
GOTERM_BP_DIRECT	GO:0034097	response to cytokine	5	5.95238	5.29628e-05	Q07817, P42224, P16581, Q04206, P01100	84	48	19357	24.0042	0.111355	0.0014217	0.00126536
GOTERM_BP_DIRECT	GO:0051770	positive regulation of nitric-oxide synthase biosynthetic process	4	4.7619	5.9213e-05	O00206, P42224, P35968, P13500	84	18	19357	51.209	0.12365	0.00155208	0.0013814
GOTERM_BP_DIRECT	GO:0060749	mammary gland alveolus development	4	4.7619	5.9213e-05	P24385, P15692, P10275, P01133	84	18	19357	51.209	0.12365	0.00155208	0.0013814
GOTERM_BP_DIRECT	GO:1904019	epithelial cell apoptotic process	4	4.7619	7.0098e-05	P55211, Q9UJU2, P42574, P09601	84	19	19357	48.5138	0.144658	0.00179515	0.00159775
GOTERM_BP_DIRECT	GO:0030224	monocyte differentiation	4	4.7619	7.0098e-05	P37231, P15692, P49327, P04141	84	19	19357	48.5138	0.144658	0.00179515	0.00159775
GOTERM_BP_DIRECT	GO:0007166	cell surface receptor signaling pathway	9	10.7143	7.3353e-05	P05305, P08571, P00734, P28482, P01019, P07550, P01589, P13500, P01375	84	323	19357	6.42094	0.150842	0.00185716	0.00165294
GOTERM_BP_DIRECT	GO:0042310	vasoconstriction	4	4.7619	8.22132e-05	P31645, P05305, P01019, P12821	84	20	19357	46.0881	0.167449	0.0020581	0.00183178
GOTERM_BP_DIRECT	GO:0042127	regulation of cell proliferation	7	8.33333	9.36265e-05	Q9UBU3, P42224, P01019, P01137, Q15465, P35228, P40763	84	171	19357	9.43324	0.188364	0.00231778	0.0020629
GOTERM_BP_DIRECT	GO:0045986	negative regulation of smooth muscle contraction	3	3.57143	0.000108384	P07550, P01258, P35354	84	4	19357	172.83	0.21463	0.00265361	0.00236181
GOTERM_BP_DIRECT	GO:0045861	negative regulation of proteolysis	4	4.7619	0.000110374	P01308, P00734, P04637, P31749	84	22	19357	41.8983	0.218108	0.00267298	0.00237905
GOTERM_BP_DIRECT	GO:0071310	cellular response to organic substance	4	4.7619	0.000126538	P05305, Q09428, P01584, P40763	84	23	19357	40.0766	0.245781	0.00299923	0.00266942
GOTERM_BP_DIRECT	GO:0006809	nitric oxide biosynthetic process	4	4.7619	0.000126538	O00206, P29474, P31749, P35228	84	23	19357	40.0766	0.245781	0.00299923	0.00266942
GOTERM_BP_DIRECT	GO:0051247	positive regulation of protein metabolic process	4	4.7619	0.000144168	P01308, P31749, P01019, P01137	84	24	19357	38.4067	0.274849	0.00338113	0.00300933
GOTERM_BP_DIRECT	GO:0051000	positive regulation of nitric-oxide synthase activity	4	4.7619	0.000163322	P01308, P31749, Q16665, P01375	84	25	19357	36.8705	0.30516	0.00379043	0.00337361
GOTERM_BP_DIRECT	GO:0060664	epithelial cell proliferation involved in salivary gland morphogenesis	3	3.57143	0.000180136	P21802, Q15465, P01375	84	5	19357	138.264	0.330724	0.00405396	0.00360817
GOTERM_BP_DIRECT	GO:0031622	positive regulation of fever generation	3	3.57143	0.000180136	P35354, P01584, P01375	84	5	19357	138.264	0.330724	0.00405396	0.00360817
GOTERM_BP_DIRECT	GO:0002248	connective tissue replacement involved in inflammatory response wound healing	3	3.57143	0.000180136	P01137, Q16665, P25116	84	5	19357	138.264	0.330724	0.00405396	0.00360817
GOTERM_BP_DIRECT	GO:0042102	positive regulation of T cell proliferation	5	5.95238	0.00019612	P19320, P13501, P05231, P05112, P01584	84	67	19357	17.1971	0.354153	0.00434967	0.00387136
GOTERM_BP_DIRECT	GO:0045892	negative regulation of transcription, DNA-templated	11	13.0952	0.00019718	P37231, Q04206, P04637, P10071, Q9UJU2, P04141, P01137, P01258, P05112, P11473, P01375	84	585	19357	4.33307	0.355678	0.00434967	0.00387136
GOTERM_BP_DIRECT	GO:0042531	positive regulation of tyrosine phosphorylation of STAT protein	5	5.95238	0.000207701	P13501, P04141, P05231, P05112, P01375	84	68	19357	16.9442	0.370616	0.00453684	0.00403795
GOTERM_BP_DIRECT	GO:2001243	negative regulation of intrinsic apoptotic signaling pathway	4	4.7619	0.000230478	Q07817, P14780, Q9BXM7, P31749	84	28	19357	32.9201	0.401779	0.00497722	0.0044299
GOTERM_BP_DIRECT	GO:0071300	cellular response to retinoic acid	5	5.95238	0.00023233	P31645, P21802, P37231, O95477, P01375	84	70	19357	16.46	0.404243	0.00497722	0.0044299
GOTERM_BP_DIRECT	GO:0002052	positive regulation of neuroblast proliferation	4	4.7619	0.000256278	P15692, P10071, Q16665, Q15465	84	29	19357	31.7849	0.435219	0.00542642	0.00482971
GOTERM_BP_DIRECT	GO:0006915	apoptotic process	11	13.0952	0.000258169	Q07817, P21802, P14780, P08571, P55211, Q05655, P04637, P28482, P01589, P42574, P01584	84	605	19357	4.18983	0.437595	0.00542642	0.00482971
GOTERM_BP_DIRECT	GO:0061419	positive regulation of transcription from RNA polymerase II promoter in response to hypoxia	3	3.57143	0.00026945	P15692, P04637, Q16665	84	6	19357	115.22	0.451564	0.00550766	0.00490201
GOTERM_BP_DIRECT	GO:0071677	positive regulation of mononuclear cell migration	3	3.57143	0.00026945	P01137, P05112, P01375	84	6	19357	115.22	0.451564	0.00550766	0.00490201
GOTERM_BP_DIRECT	GO:0034616	response to laminar fluid shear stress	3	3.57143	0.00026945	O95477, P01137, P12821	84	6	19357	115.22	0.451564	0.00550766	0.00490201
GOTERM_BP_DIRECT	GO:0006955	immune response	10	11.9048	0.00027505	O00206, O15111, P13501, P01589, P04141, P13500, P05112, P01024, P01584, P01375	84	497	19357	4.63663	0.458369	0.00557101	0.0049584
GOTERM_BP_DIRECT	GO:0032868	response to insulin	5	5.95238	0.000303017	Q09428, P04040, P11166, P32245, P01100	84	75	19357	15.3627	0.491112	0.00602787	0.00536502
GOTERM_BP_DIRECT	GO:0051402	neuron apoptotic process	5	5.95238	0.000303017	Q07817, P55211, P04637, Q16665, P42574	84	75	19357	15.3627	0.491112	0.00602787	0.00536502
GOTERM_BP_DIRECT	GO:0045907	positive regulation of vasoconstriction	4	4.7619	0.00031332	P25100, P12821, P35354, P25116	84	31	19357	29.7343	0.502669	0.00617768	0.00549835
GOTERM_BP_DIRECT	GO:0009636	response to toxic substance	5	5.95238	0.000318814	P31645, P27169, P07196, P13501, P01100	84	76	19357	15.1606	0.508724	0.00623085	0.00554568
GOTERM_BP_DIRECT	GO:0007159	leukocyte cell-cell adhesion	4	4.7619	0.000344666	P16581, P19320, P13501, P01258	84	32	19357	28.8051	0.536242	0.00667753	0.00594324
GOTERM_BP_DIRECT	GO:0033209	tumor necrosis factor-mediated signaling pathway	5	5.95238	0.000369745	P42224, O15111, Q04206, P04637, P01375	84	79	19357	14.5848	0.561464	0.00701751	0.00624584
GOTERM_BP_DIRECT	GO:0044321	response to leptin	3	3.57143	0.000376179	P24385, P05305, P40763	84	7	19357	98.7602	0.567711	0.00701751	0.00624584
GOTERM_BP_DIRECT	GO:0030223	neutrophil differentiation	3	3.57143	0.000376179	P49327, Q9UJU2, P04141	84	7	19357	98.7602	0.567711	0.00701751	0.00624584
GOTERM_BP_DIRECT	GO:0010742	macrophage derived foam cell differentiation	3	3.57143	0.000376179	P37231, P42224, P01137	84	7	19357	98.7602	0.567711	0.00701751	0.00624584
GOTERM_BP_DIRECT	GO:2000379	positive regulation of reactive oxygen species metabolic process	4	4.7619	0.000377963	P00734, P04637, P01019, P38936	84	33	19357	27.9322	0.569427	0.00701751	0.00624584
GOTERM_BP_DIRECT	GO:1900182	positive regulation of protein localization to nucleus	4	4.7619	0.000413261	P01308, P00734, P31749, P01137	84	34	19357	27.1106	0.602019	0.00760947	0.0067727
GOTERM_BP_DIRECT	GO:0006919	activation of cysteine-type endopeptidase activity involved in apoptotic process	5	5.95238	0.000426248	P37231, P55211, P13726, P25116, P01375	84	82	19357	14.0512	0.613379	0.00778427	0.00692828
GOTERM_BP_DIRECT	GO:0008203	cholesterol metabolic process	5	5.95238	0.000446379	P04114, P27169, O95477, P04040, P05112	84	83	19357	13.882	0.630351	0.00802042	0.00713846
GOTERM_BP_DIRECT	GO:0030324	lung development	5	5.95238	0.000446379	P21802, P29474, P15692, P10071, Q15465	84	83	19357	13.882	0.630351	0.00802042	0.00713846
GOTERM_BP_DIRECT	GO:0090050	positive regulation of cell migration involved in sprouting angiogenesis	4	4.7619	0.000450611	P35968, P15692, P35354, P09601	84	35	19357	26.3361	0.633823	0.00803168	0.00714849
GOTERM_BP_DIRECT	GO:0071347	cellular response to interleukin-1	5	5.95238	0.000467179	P05305, Q04206, P13501, Q16665, P13500	84	84	19357	13.7167	0.647105	0.00826091	0.00735251
GOTERM_BP_DIRECT	GO:0034612	response to tumor necrosis factor	4	4.7619	0.000490059	P08571, P16581, P35354, P42574	84	36	19357	25.6045	0.66466	0.00859726	0.00765187
GOTERM_BP_DIRECT	GO:0034405	response to fluid shear stress	3	3.57143	0.000500175	P29474, P31749, P04141	84	8	19357	86.4152	0.67214	0.00863868	0.00768873
GOTERM_BP_DIRECT	GO:0002674	negative regulation of acute inflammatory response	3	3.57143	0.000500175	P37231, P01308, P05112	84	8	19357	86.4152	0.67214	0.00863868	0.00768873
GOTERM_BP_DIRECT	GO:0007204	positive regulation of cytosolic calcium ion concentration	6	7.14286	0.000510949	Q9UBU3, P25100, P05305, P01019, P01258, P25116	84	153	19357	9.03688	0.679924	0.00875687	0.00779393
GOTERM_BP_DIRECT	GO:0098586	cellular response to virus	5	5.95238	0.000533722	O15111, P13501, P01137, P05231, Q16665	84	87	19357	13.2437	0.695774	0.00907736	0.00807917
GOTERM_BP_DIRECT	GO:0000165	MAPK cascade	6	7.14286	0.00054207	P13501, P01137, P13500, P10275, P01584, P01375	84	155	19357	8.92028	0.701385	0.00914948	0.00814337
GOTERM_BP_DIRECT	GO:0042981	regulation of apoptotic process	7	8.33333	0.000606785	Q07817, P42224, Q9BXM7, P55211, P04637, P31749, P01019	84	242	19357	6.66563	0.741519	0.0101648	0.00904702
GOTERM_BP_DIRECT	GO:0050731	positive regulation of peptidyl-tyrosine phosphorylation	5	5.95238	0.000632589	P15692, P04637, P01019, P01137, P05231	84	91	19357	12.6616	0.755975	0.010518	0.00936137
GOTERM_BP_DIRECT	GO:0010888	negative regulation of lipid storage	3	3.57143	0.000641291	P37231, P05231, P01375	84	9	19357	76.8135	0.760666	0.0105837	0.00941985
GOTERM_BP_DIRECT	GO:0048286	lung alveolus development	4	4.7619	0.0006698	P21802, P35968, P01137, P12821	84	40	19357	23.044	0.775411	0.0109729	0.00976628
GOTERM_BP_DIRECT	GO:0007405	neuroblast proliferation	4	4.7619	0.000720453	P04637, P10071, Q16665, Q15465	84	41	19357	22.482	0.799405	0.0116317	0.0103526
GOTERM_BP_DIRECT	GO:0007595	lactation	4	4.7619	0.000720453	P24385, P15692, Q16665, P11473	84	41	19357	22.482	0.799405	0.0116317	0.0103526
GOTERM_BP_DIRECT	GO:0032733	positive regulation of interleukin-10 production	4	4.7619	0.000773482	O00206, P05231, P05112, P40763	84	42	19357	21.9467	0.821784	0.012398	0.0110346
GOTERM_BP_DIRECT	GO:0007566	embryo implantation	4	4.7619	0.000828933	P14780, P01258, P35354, P01584	84	43	19357	21.4363	0.84252	0.0130061	0.0115759
GOTERM_BP_DIRECT	GO:0042542	response to hydrogen peroxide	4	4.7619	0.000828933	P42224, P04040, P42574, P09601	84	43	19357	21.4363	0.84252	0.0130061	0.0115759
GOTERM_BP_DIRECT	GO:0007259	JAK-STAT cascade	4	4.7619	0.000828933	P42224, P04141, P13500, P40763	84	43	19357	21.4363	0.84252	0.0130061	0.0115759
GOTERM_BP_DIRECT	GO:1990573	potassium ion import across plasma membrane	4	4.7619	0.000947268	Q13621, Q09428, P48544, Q9UHW9	84	45	19357	20.4836	0.87906	0.0146563	0.0130447
GOTERM_BP_DIRECT	GO:0043407	negative regulation of MAP kinase activity	4	4.7619	0.000947268	P37231, Q05655, P01019, P01584	84	45	19357	20.4836	0.87906	0.0146563	0.0130447
GOTERM_BP_DIRECT	GO:0071223	cellular response to lipoteichoic acid	3	3.57143	0.000974304	O00206, P08571, Q04206	84	11	19357	62.8474	0.88614	0.0148681	0.0132332
GOTERM_BP_DIRECT	GO:1903799	negative regulation of production of miRNAs involved in gene silencing by miRNA	3	3.57143	0.000974304	P04637, P01137, P01375	84	11	19357	62.8474	0.88614	0.0148681	0.0132332
GOTERM_BP_DIRECT	GO:0072089	stem cell proliferation	4	4.7619	0.00101024	P35968, P04637, P10071, Q15465	84	46	19357	20.0383	0.894912	0.0151061	0.013445
GOTERM_BP_DIRECT	GO:0009408	response to heat	4	4.7619	0.00101024	P29474, P08571, P31749, P01258	84	46	19357	20.0383	0.894912	0.0151061	0.013445
GOTERM_BP_DIRECT	GO:1904646	cellular response to beta-amyloid	4	4.7619	0.00101024	O00206, P07550, P19320, P01375	84	46	19357	20.0383	0.894912	0.0151061	0.013445
GOTERM_BP_DIRECT	GO:0032760	positive regulation of tumor necrosis factor production	5	5.95238	0.00112001	O00206, P08571, Q09428, P05231, P40763	84	106	19357	10.8698	0.917742	0.0166359	0.0148065
GOTERM_BP_DIRECT	GO:0097011	cellular response to granulocyte macrophage colony-stimulating factor stimulus	3	3.57143	0.00116591	P28482, P31749, P04141	84	12	19357	57.6101	0.925751	0.0169781	0.0151111
GOTERM_BP_DIRECT	GO:1903800	positive regulation of production of miRNAs involved in gene silencing by miRNA	3	3.57143	0.00116591	P04637, P01137, P05231	84	12	19357	57.6101	0.925751	0.0169781	0.0151111
GOTERM_BP_DIRECT	GO:0050927	positive regulation of positive chemotaxis	3	3.57143	0.00116591	P35968, P15692, P13726	84	12	19357	57.6101	0.925751	0.0169781	0.0151111
GOTERM_BP_DIRECT	GO:0050729	positive regulation of inflammatory response	5	5.95238	0.00120046	O00206, P01019, P12821, P01584, P01375	84	108	19357	10.6685	0.93126	0.0173676	0.0154578
GOTERM_BP_DIRECT	GO:0001837	epithelial to mesenchymal transition	4	4.7619	0.00121484	P21802, Q9UJU2, P01137, Q16665	84	49	19357	18.8115	0.933432	0.0174624	0.0155422
GOTERM_BP_DIRECT	GO:0009615	response to virus	5	5.95238	0.00128487	P04114, Q07817, O15111, P13501, P01375	84	110	19357	10.4746	0.943063	0.018284	0.0162734
GOTERM_BP_DIRECT	GO:0050673	epithelial cell proliferation	4	4.7619	0.00128841	Q07817, P35968, P10275, P01133	84	50	19357	18.4352	0.943512	0.018284	0.0162734
GOTERM_BP_DIRECT	GO:0008630	intrinsic apoptotic signaling pathway in response to DNA damage	4	4.7619	0.00136473	Q07817, P55211, P09601, P01375	84	51	19357	18.0738	0.952359	0.0192444	0.0171282
GOTERM_BP_DIRECT	GO:1904996	positive regulation of leukocyte adhesion to vascular endothelial cell	3	3.57143	0.00137406	Q04206, P05231, P01375	84	13	19357	53.1786	0.953341	0.0192542	0.0171369
GOTERM_BP_DIRECT	GO:0019233	sensory perception of pain	4	4.7619	0.00144383	P05305, P12821, P35354, P13500	84	52	19357	17.7262	0.96007	0.0198571	0.0176735
GOTERM_BP_DIRECT	GO:0010718	positive regulation of epithelial to mesenchymal transition	4	4.7619	0.00144383	Q9UJU2, P01137, P05231, P01584	84	52	19357	17.7262	0.96007	0.0198571	0.0176735
GOTERM_BP_DIRECT	GO:1904707	positive regulation of vascular smooth muscle cell proliferation	4	4.7619	0.00144383	P14780, P05305, P01019, P01375	84	52	19357	17.7262	0.96007	0.0198571	0.0176735
GOTERM_BP_DIRECT	GO:0048146	positive regulation of fibroblast proliferation	4	4.7619	0.00169822	P20248, P01019, P01137, P38936	84	55	19357	16.7593	0.977372	0.0232125	0.0206599
GOTERM_BP_DIRECT	GO:0043525	positive regulation of neuron apoptotic process	4	4.7619	0.00178883	P55211, P04637, P42574, P01375	84	56	19357	16.46	0.981517	0.0243019	0.0216296
GOTERM_BP_DIRECT	GO:1904385	cellular response to angiotensin	3	3.57143	0.00183943	Q05655, Q04206, P01019	84	15	19357	46.0881	0.983491	0.0246883	0.0219734
GOTERM_BP_DIRECT	GO:0016242	negative regulation of macroautophagy	3	3.57143	0.00183943	Q9BXM7, P31749, P09601	84	15	19357	46.0881	0.983491	0.0246883	0.0219734
GOTERM_BP_DIRECT	GO:0051384	response to glucocorticoid	4	4.7619	0.00188241	P05231, P35354, P42574, P01375	84	57	19357	16.1713	0.985002	0.0251138	0.0223522
GOTERM_BP_DIRECT	GO:0045165	cell fate commitment	4	4.7619	0.00197899	P21802, P37231, P35968, P42574	84	58	19357	15.8924	0.987912	0.0259364	0.0230843
GOTERM_BP_DIRECT	GO:0007584	response to nutrient	4	4.7619	0.00197899	P31645, P37231, P42224, P19320	84	58	19357	15.8924	0.987912	0.0259364	0.0230843
GOTERM_BP_DIRECT	GO:0034644	cellular response to UV	4	4.7619	0.00197899	P55211, Q05655, P04637, P35354	84	58	19357	15.8924	0.987912	0.0259364	0.0230843
GOTERM_BP_DIRECT	GO:0007507	heart development	6	7.14286	0.00209626	P37231, P10071, P01137, P38936, P42574, Q15465	84	210	19357	6.58401	0.990697	0.0267776	0.0238331
GOTERM_BP_DIRECT	GO:0038084	vascular endothelial growth factor signaling pathway	3	3.57143	0.00209637	P35968, P15692, P17948	84	16	19357	43.2076	0.9907	0.0267776	0.0238331
GOTERM_BP_DIRECT	GO:0034374	low-density lipoprotein particle remodeling	3	3.57143	0.00209637	P04114, P01019, P05164	84	16	19357	43.2076	0.9907	0.0267776	0.0238331
GOTERM_BP_DIRECT	GO:0006508	proteolysis	8	9.52381	0.00211138	P27487, P14780, P07339, P00734, P13726, P12821, P42574, P01024	84	418	19357	4.41034	0.991006	0.0267776	0.0238331
GOTERM_BP_DIRECT	GO:0001649	osteoblast differentiation	5	5.95238	0.00211529	P10071, P31749, P49327, P04040, Q9UJU2	84	126	19357	9.14446	0.991085	0.0267776	0.0238331
GOTERM_BP_DIRECT	GO:0030308	negative regulation of cell growth	5	5.95238	0.00211529	P37231, P04637, P01019, P01137, P38936	84	126	19357	9.14446	0.991085	0.0267776	0.0238331
GOTERM_BP_DIRECT	GO:0016525	negative regulation of angiogenesis	5	5.95238	0.00217704	Q9UBU3, P37231, P42224, Q09428, P01019	84	127	19357	9.07246	0.992233	0.0274036	0.0243902
GOTERM_BP_DIRECT	GO:0007186	G-protein coupled receptor signaling pathway	12	14.2857	0.00236694	Q9UBU3, P37231, P25100, P05305, O95477, P01308, P31749, P01019, P13501, P13500, P25116, P01024	84	949	19357	2.91389	0.994919	0.0286889	0.0255342
GOTERM_BP_DIRECT	GO:0051412	response to corticosterone	3	3.57143	0.00236928	P24385, P07196, P01100	84	17	19357	40.666	0.994945	0.0286889	0.0255342
GOTERM_BP_DIRECT	GO:0050995	negative regulation of lipid catabolic process	3	3.57143	0.00236928	P01308, P01584, P01375	84	17	19357	40.666	0.994945	0.0286889	0.0255342
GOTERM_BP_DIRECT	GO:0048557	embryonic digestive tract morphogenesis	3	3.57143	0.00236928	P21802, P10071, Q15465	84	17	19357	40.666	0.994945	0.0286889	0.0255342
GOTERM_BP_DIRECT	GO:0071380	cellular response to prostaglandin E stimulus	3	3.57143	0.00236928	P37231, P31749, Q13085	84	17	19357	40.666	0.994945	0.0286889	0.0255342
GOTERM_BP_DIRECT	GO:0055091	phospholipid homeostasis	3	3.57143	0.00236928	O95477, P01137, O95342	84	17	19357	40.666	0.994945	0.0286889	0.0255342
GOTERM_BP_DIRECT	GO:0045987	positive regulation of smooth muscle contraction	3	3.57143	0.00236928	P05305, P35354, P25116	84	17	19357	40.666	0.994945	0.0286889	0.0255342
GOTERM_BP_DIRECT	GO:0006006	glucose metabolic process	4	4.7619	0.00250806	Q9UBU3, P01308, P31749, P01375	84	63	19357	14.6311	0.996293	0.0300428	0.0267392
GOTERM_BP_DIRECT	GO:0001570	vasculogenesis	4	4.7619	0.00250806	P35968, P15692, P01137, Q15465	84	63	19357	14.6311	0.996293	0.0300428	0.0267392
GOTERM_BP_DIRECT	GO:0050728	negative regulation of inflammatory response	5	5.95238	0.00257386	Q9UBU3, P37231, Q05655, P01589, P05112	84	133	19357	8.66318	0.9968	0.0306661	0.0272939
GOTERM_BP_DIRECT	GO:0032731	positive regulation of interleukin-1 beta production	4	4.7619	0.00262334	O00206, P05231, P01375, P40763	84	64	19357	14.4025	0.997135	0.0309248	0.0275242
GOTERM_BP_DIRECT	GO:0070301	cellular response to hydrogen peroxide	4	4.7619	0.00262334	P05305, Q05655, Q04206, P05231	84	64	19357	14.4025	0.997135	0.0309248	0.0275242
GOTERM_BP_DIRECT	GO:0043129	surfactant homeostasis	3	3.57143	0.00265804	P35968, P15692, P01137	84	18	19357	38.4067	0.997349	0.031169	0.0277415
GOTERM_BP_DIRECT	GO:0001819	positive regulation of cytokine production	4	4.7619	0.00286359	P01308, P01019, P01584, P01375	84	66	19357	13.9661	0.998325	0.0332933	0.0296322
GOTERM_BP_DIRECT	GO:0043011	myeloid dendritic cell differentiation	3	3.57143	0.0029625	P04141, P01137, P05112	84	19	19357	36.3853	0.998657	0.0332933	0.0296322
GOTERM_BP_DIRECT	GO:0002028	regulation of sodium ion transport	3	3.57143	0.0029625	P29474, P07550, P01137	84	19	19357	36.3853	0.998657	0.0332933	0.0296322
GOTERM_BP_DIRECT	GO:0090190	positive regulation of branching involved in ureteric bud morphogenesis	3	3.57143	0.0029625	P15692, P01019, P01137	84	19	19357	36.3853	0.998657	0.0332933	0.0296322
GOTERM_BP_DIRECT	GO:0010165	response to X-ray	3	3.57143	0.0029625	P24385, P04637, P42574	84	19	19357	36.3853	0.998657	0.0332933	0.0296322
GOTERM_BP_DIRECT	GO:0010744	positive regulation of macrophage derived foam cell differentiation	3	3.57143	0.0029625	P04114, P01019, P04141	84	19	19357	36.3853	0.998657	0.0332933	0.0296322
GOTERM_BP_DIRECT	GO:0007263	nitric oxide mediated signal transduction	3	3.57143	0.0029625	P29474, P01019, P35228	84	19	19357	36.3853	0.998657	0.0332933	0.0296322
GOTERM_BP_DIRECT	GO:0060252	positive regulation of glial cell proliferation	3	3.57143	0.0029625	P05231, P01584, P01375	84	19	19357	36.3853	0.998657	0.0332933	0.0296322
GOTERM_BP_DIRECT	GO:0043154	negative regulation of cysteine-type endopeptidase activity involved in apoptotic process	4	4.7619	0.00298863	P15692, P31749, P35354, P01375	84	67	19357	13.7576	0.998734	0.0332933	0.0296322
GOTERM_BP_DIRECT	GO:0071466	cellular response to xenobiotic stimulus	4	4.7619	0.00298863	P05305, P04637, P35228, P01584	84	67	19357	13.7576	0.998734	0.0332933	0.0296322
GOTERM_BP_DIRECT	GO:0018108	peptidyl-tyrosine phosphorylation	5	5.95238	0.00301779	P21802, P35968, Q05655, P17948, P01133	84	139	19357	8.28923	0.998814	0.0334509	0.0297725
GOTERM_BP_DIRECT	GO:0035994	response to muscle stretch	3	3.57143	0.00328254	P05305, Q04206, P01100	84	20	19357	34.5661	0.999344	0.0355024	0.0315984
GOTERM_BP_DIRECT	GO:0032930	positive regulation of superoxide anion generation	3	3.57143	0.00328254	Q05655, P01019, P01137	84	20	19357	34.5661	0.999344	0.0355024	0.0315984
GOTERM_BP_DIRECT	GO:0019229	regulation of vasoconstriction	3	3.57143	0.00328254	P05305, P01019, P12821	84	20	19357	34.5661	0.999344	0.0355024	0.0315984
GOTERM_BP_DIRECT	GO:0042116	macrophage activation	3	3.57143	0.00328254	O00206, P04141, P05112	84	20	19357	34.5661	0.999344	0.0355024	0.0315984
GOTERM_BP_DIRECT	GO:0050901	leukocyte tethering or rolling	3	3.57143	0.00328254	P16581, P19320, P01375	84	20	19357	34.5661	0.999344	0.0355024	0.0315984
GOTERM_BP_DIRECT	GO:1902004	positive regulation of beta-amyloid formation	3	3.57143	0.003618	Q04206, P42574, P01375	84	21	19357	32.9201	0.99969	0.0387543	0.0344928
GOTERM_BP_DIRECT	GO:0002042	cell migration involved in sprouting angiogenesis	3	3.57143	0.003618	P35968, P15692, P31749	84	21	19357	32.9201	0.99969	0.0387543	0.0344928
GOTERM_BP_DIRECT	GO:0035902	response to immobilization stress	3	3.57143	0.00396876	P37231, P01137, P01100	84	22	19357	31.4237	0.999859	0.0421067	0.0374765
GOTERM_BP_DIRECT	GO:0070542	response to fatty acid	3	3.57143	0.00396876	P27169, P04040, P35354	84	22	19357	31.4237	0.999859	0.0421067	0.0374765
GOTERM_BP_DIRECT	GO:0032091	negative regulation of protein binding	4	4.7619	0.00411049	Q05655, P31749, P38936, P12821	84	75	19357	12.2902	0.999897	0.0434036	0.0386308
GOTERM_BP_DIRECT	GO:0002053	positive regulation of mesenchymal cell proliferation	3	3.57143	0.00433469	P21802, P42224, P35968	84	23	19357	30.0575	0.999938	0.0451294	0.0401668
GOTERM_BP_DIRECT	GO:0097194	execution phase of apoptosis	3	3.57143	0.00433469	P55211, P31749, P42574	84	23	19357	30.0575	0.999938	0.0451294	0.0401668
GOTERM_BP_DIRECT	GO:2000378	negative regulation of reactive oxygen species metabolic process	3	3.57143	0.00433469	Q9BXM7, P04637, Q16665	84	23	19357	30.0575	0.999938	0.0451294	0.0401668
GOTERM_BP_DIRECT	GO:1902894	negative regulation of pri-miRNA transcription from RNA polymerase II promoter	3	3.57143	0.00471565	P37231, Q04206, P01137	84	24	19357	28.8051	0.999973	0.0485985	0.0432545
GOTERM_BP_DIRECT	GO:0050768	negative regulation of neurogenesis	3	3.57143	0.00471565	P05231, P01584, P01375	84	24	19357	28.8051	0.999973	0.0485985	0.0432545
GOTERM_BP_DIRECT	GO:0002244	hematopoietic progenitor cell differentiation	4	4.7619	0.00475515	P35968, P04637, P17948, P01137	84	79	19357	11.6679	0.999976	0.0485985	0.0432545
GOTERM_BP_DIRECT	GO:0032729	positive regulation of interferon-gamma production	4	4.7619	0.00475515	O00206, P08571, P01584, P01375	84	79	19357	11.6679	0.999976	0.0485985	0.0432545
GOTERM_BP_DIRECT	GO:0046697	decidualization	3	3.57143	0.0051115	Q9UBU3, P35354, P11473	84	25	19357	27.6529	0.999989	0.0515313	0.0458647
GOTERM_BP_DIRECT	GO:0032727	positive regulation of interferon-alpha production	3	3.57143	0.0051115	O00206, P42224, O15111	84	25	19357	27.6529	0.999989	0.0515313	0.0458647
GOTERM_BP_DIRECT	GO:1905563	negative regulation of vascular endothelial cell proliferation	3	3.57143	0.0051115	P37231, P17948, P13500	84	25	19357	27.6529	0.999989	0.0515313	0.0458647
GOTERM_BP_DIRECT	GO:0071542	dopaminergic neuron differentiation	3	3.57143	0.00552212	P15692, Q16665, Q15465	84	26	19357	26.5893	0.999996	0.0551717	0.0491048
GOTERM_BP_DIRECT	GO:0002092	positive regulation of receptor internalization	3	3.57143	0.00552212	P15692, P16581, P01133	84	26	19357	26.5893	0.999996	0.0551717	0.0491048
GOTERM_BP_DIRECT	GO:0010875	positive regulation of cholesterol efflux	3	3.57143	0.00594738	P37231, P27169, O95477	84	27	19357	25.6045	0.999998	0.0588922	0.0524162
GOTERM_BP_DIRECT	GO:0090200	positive regulation of release of cytochrome c from mitochondria	3	3.57143	0.00594738	P14780, Q9BXM7, P04637	84	27	19357	25.6045	0.999998	0.0588922	0.0524162
GOTERM_BP_DIRECT	GO:0032967	positive regulation of collagen biosynthetic process	3	3.57143	0.00638714	P00734, P01137, P25116	84	28	19357	24.6901	0.999999	0.0621421	0.0553087
GOTERM_BP_DIRECT	GO:0097746	regulation of blood vessel diameter	3	3.57143	0.00638714	P29474, P07550, P12821	84	28	19357	24.6901	0.999999	0.0621421	0.0553087
GOTERM_BP_DIRECT	GO:0035307	positive regulation of protein dephosphorylation	3	3.57143	0.00638714	Q9BXM7, Q05655, P01137	84	28	19357	24.6901	0.999999	0.0621421	0.0553087
GOTERM_BP_DIRECT	GO:1902042	negative regulation of extrinsic apoptotic signaling pathway via death domain receptors	3	3.57143	0.00638714	Q07817, P29474, P09601	84	28	19357	24.6901	0.999999	0.0621421	0.0553087
GOTERM_BP_DIRECT	GO:0006974	cellular response to DNA damage stimulus	6	7.14286	0.0066819	P24385, P55211, P04637, P28482, P38936, P42574	84	276	19357	5.00958	1	0.0647273	0.0576096
GOTERM_BP_DIRECT	GO:0010800	positive regulation of peptidyl-threonine phosphorylation	3	3.57143	0.00684127	P28482, P01137, P01133	84	29	19357	23.8387	1	0.0648611	0.0577287
GOTERM_BP_DIRECT	GO:0045776	negative regulation of blood pressure	3	3.57143	0.00684127	P29474, P01258, P35228	84	29	19357	23.8387	1	0.0648611	0.0577287
GOTERM_BP_DIRECT	GO:0045671	negative regulation of osteoclast differentiation	3	3.57143	0.00684127	O00206, P01258, P05112	84	29	19357	23.8387	1	0.0648611	0.0577287
GOTERM_BP_DIRECT	GO:0030878	thyroid gland development	3	3.57143	0.00684127	P05305, P28482, Q15465	84	29	19357	23.8387	1	0.0648611	0.0577287
GOTERM_BP_DIRECT	GO:0048009	insulin-like growth factor receptor signaling pathway	3	3.57143	0.00684127	P28482, P31749, P10275	84	29	19357	23.8387	1	0.0648611	0.0577287
GOTERM_BP_DIRECT	GO:0007596	blood coagulation	4	4.7619	0.00704164	P00734, P13726, Q15465, P25116	84	91	19357	10.1293	1	0.0664778	0.0591677
GOTERM_BP_DIRECT	GO:0071480	cellular response to gamma radiation	3	3.57143	0.00730966	Q07817, P04637, P38936	84	30	19357	23.044	1	0.067858	0.0603961
GOTERM_BP_DIRECT	GO:0048010	vascular endothelial growth factor receptor signaling pathway	3	3.57143	0.00730966	P35968, P15692, P17948	84	30	19357	23.044	1	0.067858	0.0603961
GOTERM_BP_DIRECT	GO:0035774	positive regulation of insulin secretion involved in cellular response to glucose stimulus	3	3.57143	0.00730966	Q9UBU3, Q09428, Q16665	84	30	19357	23.044	1	0.067858	0.0603961
GOTERM_BP_DIRECT	GO:0030225	macrophage differentiation	3	3.57143	0.00730966	P14780, P15692, P04141	84	30	19357	23.044	1	0.067858	0.0603961
GOTERM_BP_DIRECT	GO:0050829	defense response to Gram-negative bacterium	4	4.7619	0.00769867	O00206, P05231, P01258, P35228	84	94	19357	9.80598	1	0.0711728	0.0633463
GOTERM_BP_DIRECT	GO:0018105	peptidyl-serine phosphorylation	5	5.95238	0.00795274	Q9BXM7, O15111, Q05655, P28482, P31749	84	183	19357	6.29619	1	0.0732178	0.0651665
GOTERM_BP_DIRECT	GO:0006631	fatty acid metabolic process	4	4.7619	0.00815616	P37231, P49327, O95342, P01024	84	96	19357	9.60169	1	0.0747694	0.0665475
GOTERM_BP_DIRECT	GO:0051482	positive regulation of cytosolic calcium ion concentration involved in phospholipase C-activating G-protein coupled signaling pathway	3	3.57143	0.00828867	P05305, P01258, P25116	84	32	19357	21.6038	1	0.0747694	0.0665475
GOTERM_BP_DIRECT	GO:0014806	smooth muscle hyperplasia	2	2.38095	0.00855754	P29474, P09601	84	2	19357	230.44	1	0.0747694	0.0665475
GOTERM_BP_DIRECT	GO:0071887	leukocyte apoptotic process	2	2.38095	0.00855754	P55211, P42574	84	2	19357	230.44	1	0.0747694	0.0665475
GOTERM_BP_DIRECT	GO:0070101	positive regulation of chemokine-mediated signaling pathway	2	2.38095	0.00855754	P05305, Q16665	84	2	19357	230.44	1	0.0747694	0.0665475
GOTERM_BP_DIRECT	GO:1903597	negative regulation of gap junction assembly	2	2.38095	0.00855754	P12821, P01584	84	2	19357	230.44	1	0.0747694	0.0665475
GOTERM_BP_DIRECT	GO:0032227	negative regulation of synaptic transmission, dopaminergic	2	2.38095	0.00855754	P31645, P35354	84	2	19357	230.44	1	0.0747694	0.0665475
GOTERM_BP_DIRECT	GO:1990268	response to gold nanoparticle	2	2.38095	0.00855754	P05164, P01375	84	2	19357	230.44	1	0.0747694	0.0665475
GOTERM_BP_DIRECT	GO:0032943	mononuclear cell proliferation	2	2.38095	0.00855754	P01137, P12821	84	2	19357	230.44	1	0.0747694	0.0665475
GOTERM_BP_DIRECT	GO:0002019	regulation of renal output by angiotensin	2	2.38095	0.00855754	P01019, P12821	84	2	19357	230.44	1	0.0747694	0.0665475
GOTERM_BP_DIRECT	GO:1904881	cellular response to hydrogen sulfide	2	2.38095	0.00855754	P35968, Q9BXM7	84	2	19357	230.44	1	0.0747694	0.0665475
GOTERM_BP_DIRECT	GO:0001821	histamine secretion	2	2.38095	0.00855754	P05305, P04141	84	2	19357	230.44	1	0.0747694	0.0665475
GOTERM_BP_DIRECT	GO:0002246	wound healing involved in inflammatory response	2	2.38095	0.00855754	O00206, P09601	84	2	19357	230.44	1	0.0747694	0.0665475
GOTERM_BP_DIRECT	GO:0046677	response to antibiotic	3	3.57143	0.00879903	P55211, P04637, P42574	84	33	19357	20.9491	1	0.0756921	0.0673687
GOTERM_BP_DIRECT	GO:0043388	positive regulation of DNA binding	3	3.57143	0.00879903	P37231, P14780, P01133	84	33	19357	20.9491	1	0.0756921	0.0673687
GOTERM_BP_DIRECT	GO:0048568	embryonic organ development	3	3.57143	0.00879903	P21802, P04637, P10071	84	33	19357	20.9491	1	0.0756921	0.0673687
GOTERM_BP_DIRECT	GO:0048662	negative regulation of smooth muscle cell proliferation	3	3.57143	0.00879903	P37231, P29474, P09601	84	33	19357	20.9491	1	0.0756921	0.0673687
GOTERM_BP_DIRECT	GO:0007179	transforming growth factor beta receptor signaling pathway	4	4.7619	0.00887192	P04637, P01137, P01100, P40763	84	99	19357	9.31073	1	0.0760255	0.0676654
GOTERM_BP_DIRECT	GO:0097193	intrinsic apoptotic signaling pathway	3	3.57143	0.00932315	P55211, P04637, P38936	84	34	19357	20.333	1	0.0789809	0.0702958
GOTERM_BP_DIRECT	GO:0045648	positive regulation of erythrocyte differentiation	3	3.57143	0.00932315	P42224, Q16665, P40763	84	34	19357	20.333	1	0.0789809	0.0702958
GOTERM_BP_DIRECT	GO:0050873	brown fat cell differentiation	3	3.57143	0.00932315	P14672, P07550, P35354	84	34	19357	20.333	1	0.0789809	0.0702958
GOTERM_BP_DIRECT	GO:0032869	cellular response to insulin stimulus	4	4.7619	0.00936892	P14672, P37231, P42224, P31749	84	101	19357	9.12636	1	0.079068	0.0703734
GOTERM_BP_DIRECT	GO:0043542	endothelial cell migration	3	3.57143	0.00986087	P27487, P29474, P01258	84	35	19357	19.752	1	0.0825941	0.0735117
GOTERM_BP_DIRECT	GO:0097192	extrinsic apoptotic signaling pathway in absence of ligand	3	3.57143	0.00986087	Q07817, P05112, P01584	84	35	19357	19.752	1	0.0825941	0.0735117
GOTERM_BP_DIRECT	GO:0001657	ureteric bud development	3	3.57143	0.0104121	P21802, P04040, P01137	84	36	19357	19.2034	1	0.0868845	0.0773303
GOTERM_BP_DIRECT	GO:0031100	animal organ regeneration	3	3.57143	0.0109767	P37231, P20248, P12821	84	37	19357	18.6844	1	0.0905781	0.0806177
GOTERM_BP_DIRECT	GO:2001237	negative regulation of extrinsic apoptotic signaling pathway	3	3.57143	0.0109767	Q04206, P05112, P10275	84	37	19357	18.6844	1	0.0905781	0.0806177
GOTERM_BP_DIRECT	GO:0048469	cell maturation	3	3.57143	0.0109767	P37231, P35968, P15692	84	37	19357	18.6844	1	0.0905781	0.0806177
GOTERM_BP_DIRECT	GO:0070555	response to interleukin-1	3	3.57143	0.0115545	P16581, Q04206, P01584	84	38	19357	18.1927	1	0.0946453	0.0842377
GOTERM_BP_DIRECT	GO:0032147	activation of protein kinase activity	3	3.57143	0.0115545	P15692, Q05655, P01258	84	38	19357	18.1927	1	0.0946453	0.0842377
GOTERM_BP_DIRECT	GO:0006953	acute-phase response	3	3.57143	0.0121455	P01308, P00734, P05231	84	39	19357	17.7262	1	0.0980443	0.0872629
GOTERM_BP_DIRECT	GO:0001937	negative regulation of endothelial cell proliferation	3	3.57143	0.0121455	Q9UBU3, P42224, P01375	84	39	19357	17.7262	1	0.0980443	0.0872629
GOTERM_BP_DIRECT	GO:0033077	T cell differentiation in thymus	3	3.57143	0.0121455	P04637, P10071, Q15465	84	39	19357	17.7262	1	0.0980443	0.0872629
GOTERM_BP_DIRECT	GO:0001974	blood vessel remodeling	3	3.57143	0.0121455	P29474, P01019, P12821	84	39	19357	17.7262	1	0.0980443	0.0872629
GOTERM_BP_DIRECT	GO:0006874	cellular calcium ion homeostasis	4	4.7619	0.0126901	P05305, P13501, P01137, P11473	84	113	19357	8.15718	1	0.0984096	0.087588
GOTERM_BP_DIRECT	GO:0071479	cellular response to ionizing radiation	3	3.57143	0.0127495	P04637, P01137, P38936	84	40	19357	17.283	1	0.0984096	0.087588
GOTERM_BP_DIRECT	GO:0009953	dorsal/ventral pattern formation	3	3.57143	0.0127495	P05305, P10071, Q15465	84	40	19357	17.283	1	0.0984096	0.087588
GOTERM_BP_DIRECT	GO:0043537	negative regulation of blood vessel endothelial cell migration	3	3.57143	0.0127495	P37231, P01137, P01375	84	40	19357	17.283	1	0.0984096	0.087588
GOTERM_BP_DIRECT	GO:0060559	positive regulation of calcidiol 1-monooxygenase activity	2	2.38095	0.0128091	P01584, P01375	84	3	19357	153.627	1	0.0984096	0.087588
GOTERM_BP_DIRECT	GO:0034349	glial cell apoptotic process	2	2.38095	0.0128091	P55211, P42574	84	3	19357	153.627	1	0.0984096	0.087588
GOTERM_BP_DIRECT	GO:0046639	negative regulation of alpha-beta T cell differentiation	2	2.38095	0.0128091	P10071, Q15465	84	3	19357	153.627	1	0.0984096	0.087588
GOTERM_BP_DIRECT	GO:0060523	prostate epithelial cord elongation	2	2.38095	0.0128091	P21802, Q15465	84	3	19357	153.627	1	0.0984096	0.087588
GOTERM_BP_DIRECT	GO:0046618	drug export	2	2.38095	0.0128091	O95342, Q92887	84	3	19357	153.627	1	0.0984096	0.087588
GOTERM_BP_DIRECT	GO:0070141	response to UV-A	2	2.38095	0.0128091	P24385, P31749	84	3	19357	153.627	1	0.0984096	0.087588
GOTERM_BP_DIRECT	GO:0072136	metanephric mesenchymal cell proliferation involved in metanephros development	2	2.38095	0.0128091	P42224, Q15465	84	3	19357	153.627	1	0.0984096	0.087588
GOTERM_BP_DIRECT	GO:2000635	negative regulation of primary miRNA processing	2	2.38095	0.0128091	P05231, P40763	84	3	19357	153.627	1	0.0984096	0.087588
GOTERM_BP_DIRECT	GO:0060769	positive regulation of epithelial cell proliferation involved in prostate gland development	2	2.38095	0.0128091	Q15465, P10275	84	3	19357	153.627	1	0.0984096	0.087588
GOTERM_BP_DIRECT	GO:1905604	negative regulation of maintenance of permeability of blood-brain barrier	2	2.38095	0.0128091	P15692, Q09428	84	3	19357	153.627	1	0.0984096	0.087588
GOTERM_BP_DIRECT	GO:0001541	ovarian follicle development	3	3.57143	0.0133664	Q07817, P35968, P15692	84	41	19357	16.8615	1	0.101639	0.0904626
GOTERM_BP_DIRECT	GO:0030177	positive regulation of Wnt signaling pathway	3	3.57143	0.0133664	P21802, Q9UJU2, Q15465	84	41	19357	16.8615	1	0.101639	0.0904626
GOTERM_BP_DIRECT	GO:0009725	response to hormone	3	3.57143	0.0133664	Q9UBU3, P29474, P35228	84	41	19357	16.8615	1	0.101639	0.0904626
GOTERM_BP_DIRECT	GO:0009409	response to cold	3	3.57143	0.013996	P37231, P07550, P01100	84	42	19357	16.46	1	0.105706	0.0940817
GOTERM_BP_DIRECT	GO:0030316	osteoclast differentiation	3	3.57143	0.013996	P01137, P01100, P01375	84	42	19357	16.46	1	0.105706	0.0940817
GOTERM_BP_DIRECT	GO:0001822	kidney development	4	4.7619	0.0142483	P15692, P55211, P01019, P12821	84	118	19357	7.81154	1	0.107247	0.0954539
GOTERM_BP_DIRECT	GO:0030501	positive regulation of bone mineralization	3	3.57143	0.0146383	P07550, P01137, P11473	84	43	19357	16.0772	1	0.109812	0.0977367
GOTERM_BP_DIRECT	GO:1904706	negative regulation of vascular smooth muscle cell proliferation	3	3.57143	0.0159604	P37231, P38936, P09601	84	45	19357	15.3627	1	0.119328	0.106206
GOTERM_BP_DIRECT	GO:0030890	positive regulation of B cell proliferation	3	3.57143	0.01664	O00206, P38936, P05112	84	46	19357	15.0287	1	0.122884	0.109371
GOTERM_BP_DIRECT	GO:0042177	negative regulation of protein catabolic process	3	3.57143	0.01664	P01308, Q04206, P35228	84	46	19357	15.0287	1	0.122884	0.109371
GOTERM_BP_DIRECT	GO:0090258	negative regulation of mitochondrial fission	2	2.38095	0.0170427	P37231, Q9BXM7	84	4	19357	115.22	1	0.122884	0.109371
GOTERM_BP_DIRECT	GO:0007442	hindgut morphogenesis	2	2.38095	0.0170427	P10071, Q15465	84	4	19357	115.22	1	0.122884	0.109371
GOTERM_BP_DIRECT	GO:0042482	positive regulation of odontogenesis	2	2.38095	0.0170427	P05305, P01137	84	4	19357	115.22	1	0.122884	0.109371
GOTERM_BP_DIRECT	GO:1900086	positive regulation of peptidyl-tyrosine autophosphorylation	2	2.38095	0.0170427	P15692, P12821	84	4	19357	115.22	1	0.122884	0.109371
GOTERM_BP_DIRECT	GO:0032079	positive regulation of endodeoxyribonuclease activity	2	2.38095	0.0170427	Q05655, P31749	84	4	19357	115.22	1	0.122884	0.109371
GOTERM_BP_DIRECT	GO:0030730	sequestering of triglyceride	2	2.38095	0.0170427	P01584, P01375	84	4	19357	115.22	1	0.122884	0.109371
GOTERM_BP_DIRECT	GO:0060364	frontal suture morphogenesis	2	2.38095	0.0170427	P10071, P01137	84	4	19357	115.22	1	0.122884	0.109371
GOTERM_BP_DIRECT	GO:2000252	negative regulation of feeding behavior	2	2.38095	0.0170427	P01308, P32245	84	4	19357	115.22	1	0.122884	0.109371
GOTERM_BP_DIRECT	GO:0051969	regulation of transmission of nerve impulse	2	2.38095	0.0170427	Q9UBU3, P01019	84	4	19357	115.22	1	0.122884	0.109371
GOTERM_BP_DIRECT	GO:0038061	NIK/NF-kappaB signaling	3	3.57143	0.0180355	O15111, Q04206, P31749	84	48	19357	14.4025	1	0.129206	0.114998
GOTERM_BP_DIRECT	GO:0042789	mRNA transcription from RNA polymerase II promoter	3	3.57143	0.0180355	P37231, P11473, P40763	84	48	19357	14.4025	1	0.129206	0.114998
GOTERM_BP_DIRECT	GO:0050830	defense response to Gram-positive bacterium	4	4.7619	0.0184138	P05231, P01258, P01584, P01375	84	130	19357	7.09048	1	0.131494	0.117034
GOTERM_BP_DIRECT	GO:0031667	response to nutrient levels	3	3.57143	0.0187513	P27169, P12821, P01375	84	49	19357	14.1086	1	0.133051	0.11842
GOTERM_BP_DIRECT	GO:0042130	negative regulation of T cell proliferation	3	3.57143	0.0187513	P01589, P01137, Q15465	84	49	19357	14.1086	1	0.133051	0.11842
GOTERM_BP_DIRECT	GO:0043434	response to peptide hormone	3	3.57143	0.0194789	P42224, P07196, P40763	84	50	19357	13.8264	1	0.137404	0.122295
GOTERM_BP_DIRECT	GO:0006366	transcription from RNA polymerase II promoter	5	5.95238	0.0194931	P05305, P07550, Q9UJU2, P10275, P01100	84	239	19357	4.82093	1	0.137404	0.122295
GOTERM_BP_DIRECT	GO:0007189	adenylate cyclase-activating G-protein coupled receptor signaling pathway	4	4.7619	0.0195499	O95477, P07550, P01258, P32245	84	133	19357	6.93054	1	0.137404	0.122295
GOTERM_BP_DIRECT	GO:0043280	positive regulation of cysteine-type endopeptidase activity involved in apoptotic process	3	3.57143	0.0202183	P07339, P25116, P01375	84	51	19357	13.5553	1	0.141211	0.125683
GOTERM_BP_DIRECT	GO:0007173	epidermal growth factor receptor signaling pathway	3	3.57143	0.0202183	P31749, P01137, P01133	84	51	19357	13.5553	1	0.141211	0.125683
GOTERM_BP_DIRECT	GO:0038033	positive regulation of endothelial cell chemotaxis by VEGF-activated vascular endothelial growth factor receptor signaling pathway	2	2.38095	0.0212584	P35968, P15692	84	5	19357	92.1762	1	0.142662	0.126974
GOTERM_BP_DIRECT	GO:0048645	animal organ formation	2	2.38095	0.0212584	Q15465, P10275	84	5	19357	92.1762	1	0.142662	0.126974
GOTERM_BP_DIRECT	GO:0032310	prostaglandin secretion	2	2.38095	0.0212584	P35354, P35228	84	5	19357	92.1762	1	0.142662	0.126974
GOTERM_BP_DIRECT	GO:0014856	skeletal muscle cell proliferation	2	2.38095	0.0212584	Q15465, P01100	84	5	19357	92.1762	1	0.142662	0.126974
GOTERM_BP_DIRECT	GO:0072656	maintenance of protein location in mitochondrion	2	2.38095	0.0212584	Q9BXM7, P31749	84	5	19357	92.1762	1	0.142662	0.126974
GOTERM_BP_DIRECT	GO:1903010	regulation of bone development	2	2.38095	0.0212584	P35968, P10071	84	5	19357	92.1762	1	0.142662	0.126974
GOTERM_BP_DIRECT	GO:0010716	negative regulation of extracellular matrix disassembly	2	2.38095	0.0212584	P27487, P01137	84	5	19357	92.1762	1	0.142662	0.126974
GOTERM_BP_DIRECT	GO:0009750	response to fructose	2	2.38095	0.0212584	P35354, P01375	84	5	19357	92.1762	1	0.142662	0.126974
GOTERM_BP_DIRECT	GO:0036324	vascular endothelial growth factor receptor-2 signaling pathway	2	2.38095	0.0212584	P35968, P15692	84	5	19357	92.1762	1	0.142662	0.126974
GOTERM_BP_DIRECT	GO:0060916	mesenchymal cell proliferation involved in lung development	2	2.38095	0.0212584	P21802, Q15465	84	5	19357	92.1762	1	0.142662	0.126974
GOTERM_BP_DIRECT	GO:0042159	lipoprotein catabolic process	2	2.38095	0.0212584	P04114, P07339	84	5	19357	92.1762	1	0.142662	0.126974
GOTERM_BP_DIRECT	GO:1903845	negative regulation of cellular response to transforming growth factor beta stimulus	2	2.38095	0.0212584	P37231, P05112	84	5	19357	92.1762	1	0.142662	0.126974
GOTERM_BP_DIRECT	GO:1905278	positive regulation of epithelial tube formation	2	2.38095	0.0212584	P15692, P01133	84	5	19357	92.1762	1	0.142662	0.126974
GOTERM_BP_DIRECT	GO:0002062	chondrocyte differentiation	3	3.57143	0.0225056	P10071, P01137, Q16665	84	54	19357	12.8022	1	0.148791	0.132429
GOTERM_BP_DIRECT	GO:0031334	positive regulation of protein complex assembly	3	3.57143	0.0225056	P15692, P01137, P01375	84	54	19357	12.8022	1	0.148791	0.132429
GOTERM_BP_DIRECT	GO:0090398	cellular senescence	3	3.57143	0.0225056	Q05655, P04637, P38936	84	54	19357	12.8022	1	0.148791	0.132429
GOTERM_BP_DIRECT	GO:0010507	negative regulation of autophagy	3	3.57143	0.0225056	Q07817, P31749, P40763	84	54	19357	12.8022	1	0.148791	0.132429
GOTERM_BP_DIRECT	GO:0030282	bone mineralization	3	3.57143	0.0225056	P21802, Q16665, P35354	84	54	19357	12.8022	1	0.148791	0.132429
GOTERM_BP_DIRECT	GO:0000079	regulation of cyclin-dependent protein serine/threonine kinase activity	3	3.57143	0.0232908	P24385, P20248, P38936	84	55	19357	12.5695	1	0.153073	0.136241
GOTERM_BP_DIRECT	GO:0055088	lipid homeostasis	3	3.57143	0.0232908	P37231, Q13085, O95342	84	55	19357	12.5695	1	0.153073	0.136241
GOTERM_BP_DIRECT	GO:0007275	multicellular organism development	4	4.7619	0.0240414	P21802, P35968, P17948, P11473	84	144	19357	6.40112	1	0.156919	0.139663
GOTERM_BP_DIRECT	GO:0009612	response to mechanical stimulus	3	3.57143	0.0240872	P37231, P42224, P05164	84	56	19357	12.345	1	0.156919	0.139663
GOTERM_BP_DIRECT	GO:0042475	odontogenesis of dentin-containing tooth	3	3.57143	0.0240872	P10071, Q9UJU2, Q15465	84	56	19357	12.345	1	0.156919	0.139663
GOTERM_BP_DIRECT	GO:1902512	positive regulation of apoptotic DNA fragmentation	2	2.38095	0.0254562	P05231, P42574	84	6	19357	76.8135	1	0.157545	0.140221
GOTERM_BP_DIRECT	GO:0003081	regulation of systemic arterial blood pressure by renin-angiotensin	2	2.38095	0.0254562	P01019, P12821	84	6	19357	76.8135	1	0.157545	0.140221
GOTERM_BP_DIRECT	GO:0097398	cellular response to interleukin-17	2	2.38095	0.0254562	P01584, P40763	84	6	19357	76.8135	1	0.157545	0.140221
GOTERM_BP_DIRECT	GO:0043619	regulation of transcription from RNA polymerase II promoter in response to oxidative stress	2	2.38095	0.0254562	Q16665, P09601	84	6	19357	76.8135	1	0.157545	0.140221
GOTERM_BP_DIRECT	GO:0033092	positive regulation of immature T cell proliferation in thymus	2	2.38095	0.0254562	Q15465, P01584	84	6	19357	76.8135	1	0.157545	0.140221
GOTERM_BP_DIRECT	GO:2000427	positive regulation of apoptotic cell clearance	2	2.38095	0.0254562	P13500, P01024	84	6	19357	76.8135	1	0.157545	0.140221
GOTERM_BP_DIRECT	GO:1904894	positive regulation of STAT cascade	2	2.38095	0.0254562	P01137, P05231	84	6	19357	76.8135	1	0.157545	0.140221
GOTERM_BP_DIRECT	GO:0072655	establishment of protein localization to mitochondrion	2	2.38095	0.0254562	Q9BXM7, P31749	84	6	19357	76.8135	1	0.157545	0.140221
GOTERM_BP_DIRECT	GO:1901525	negative regulation of macromitophagy	2	2.38095	0.0254562	Q9BXM7, P04637	84	6	19357	76.8135	1	0.157545	0.140221
GOTERM_BP_DIRECT	GO:1990962	drug transport across blood-brain barrier	2	2.38095	0.0254562	Q9UNQ0, Q92887	84	6	19357	76.8135	1	0.157545	0.140221
GOTERM_BP_DIRECT	GO:1901727	positive regulation of histone deacetylase activity	2	2.38095	0.0254562	Q9BXM7, P15692	84	6	19357	76.8135	1	0.157545	0.140221
GOTERM_BP_DIRECT	GO:0071373	cellular response to luteinizing hormone stimulus	2	2.38095	0.0254562	P20248, P05305	84	6	19357	76.8135	1	0.157545	0.140221
GOTERM_BP_DIRECT	GO:2001054	negative regulation of mesenchymal cell apoptotic process	2	2.38095	0.0254562	Q16665, Q15465	84	6	19357	76.8135	1	0.157545	0.140221
GOTERM_BP_DIRECT	GO:0003100	regulation of systemic arterial blood pressure by endothelin	2	2.38095	0.0254562	P05305, P29474	84	6	19357	76.8135	1	0.157545	0.140221
GOTERM_BP_DIRECT	GO:1904783	positive regulation of NMDA glutamate receptor activity	2	2.38095	0.0254562	Q9BXM7, P13500	84	6	19357	76.8135	1	0.157545	0.140221
GOTERM_BP_DIRECT	GO:0031284	positive regulation of guanylate cyclase activity	2	2.38095	0.0254562	P29474, P35228	84	6	19357	76.8135	1	0.157545	0.140221
GOTERM_BP_DIRECT	GO:0010193	response to ozone	2	2.38095	0.0254562	P05305, P04040	84	6	19357	76.8135	1	0.157545	0.140221
GOTERM_BP_DIRECT	GO:0032025	response to cobalt ion	2	2.38095	0.0254562	P55211, P42574	84	6	19357	76.8135	1	0.157545	0.140221
GOTERM_BP_DIRECT	GO:0002931	response to ischemia	3	3.57143	0.025713	Q9BXM7, P55211, P04637	84	58	19357	11.9193	1	0.15782	0.140465
GOTERM_BP_DIRECT	GO:0007188	adenylate cyclase-modulating G-protein coupled receptor signaling pathway	3	3.57143	0.025713	P25100, P07550, P32245	84	58	19357	11.9193	1	0.15782	0.140465
GOTERM_BP_DIRECT	GO:0045597	positive regulation of cell differentiation	3	3.57143	0.025713	P01308, Q9UJU2, P10275	84	58	19357	11.9193	1	0.15782	0.140465
GOTERM_BP_DIRECT	GO:0045785	positive regulation of cell adhesion	3	3.57143	0.0265423	P15692, P13501, P01375	84	59	19357	11.7173	1	0.161574	0.143807
GOTERM_BP_DIRECT	GO:0045599	negative regulation of fat cell differentiation	3	3.57143	0.0265423	P01137, P05231, P01375	84	59	19357	11.7173	1	0.161574	0.143807
GOTERM_BP_DIRECT	GO:0007254	JNK cascade	3	3.57143	0.0265423	O00206, P01584, P01375	84	59	19357	11.7173	1	0.161574	0.143807
GOTERM_BP_DIRECT	GO:0008360	regulation of cell shape	4	4.7619	0.0267073	P35968, P15692, P00734, P13500	84	150	19357	6.14508	1	0.162136	0.144307
GOTERM_BP_DIRECT	GO:0051216	cartilage development	3	3.57143	0.028233	Q9UBU3, P05305, Q16665	84	61	19357	11.3331	1	0.170469	0.151724
GOTERM_BP_DIRECT	GO:0006959	humoral immune response	3	3.57143	0.028233	P05231, P13500, P01375	84	61	19357	11.3331	1	0.170469	0.151724
GOTERM_BP_DIRECT	GO:0045596	negative regulation of cell differentiation	3	3.57143	0.0290943	P28482, P01137, Q15465	84	62	19357	11.1503	1	0.173305	0.154248
GOTERM_BP_DIRECT	GO:0031394	positive regulation of prostaglandin biosynthetic process	2	2.38095	0.0296362	P35354, P01584	84	7	19357	65.8401	1	0.173305	0.154248
GOTERM_BP_DIRECT	GO:0072540	T-helper 17 cell lineage commitment	2	2.38095	0.0296362	P05231, P40763	84	7	19357	65.8401	1	0.173305	0.154248
GOTERM_BP_DIRECT	GO:0060463	lung lobe morphogenesis	2	2.38095	0.0296362	P21802, Q15465	84	7	19357	65.8401	1	0.173305	0.154248
GOTERM_BP_DIRECT	GO:1903721	positive regulation of I-kappaB phosphorylation	2	2.38095	0.0296362	P31749, P01375	84	7	19357	65.8401	1	0.173305	0.154248
GOTERM_BP_DIRECT	GO:1903223	positive regulation of oxidative stress-induced neuron death	2	2.38095	0.0296362	O00206, P01375	84	7	19357	65.8401	1	0.173305	0.154248
GOTERM_BP_DIRECT	GO:0010536	positive regulation of activation of Janus kinase activity	2	2.38095	0.0296362	P01019, P13501	84	7	19357	65.8401	1	0.173305	0.154248
GOTERM_BP_DIRECT	GO:0021861	forebrain radial glial cell differentiation	2	2.38095	0.0296362	P10071, Q9UJU2	84	7	19357	65.8401	1	0.173305	0.154248
GOTERM_BP_DIRECT	GO:1902074	response to salt	2	2.38095	0.0296362	P05305, P01137	84	7	19357	65.8401	1	0.173305	0.154248
GOTERM_BP_DIRECT	GO:0006527	arginine catabolic process	2	2.38095	0.0296362	P29474, P35228	84	7	19357	65.8401	1	0.173305	0.154248
GOTERM_BP_DIRECT	GO:0042045	epithelial fluid transport	2	2.38095	0.0296362	P05305, P04141	84	7	19357	65.8401	1	0.173305	0.154248
GOTERM_BP_DIRECT	GO:0006924	activation-induced cell death of T cells	2	2.38095	0.0296362	P31749, P01589	84	7	19357	65.8401	1	0.173305	0.154248
GOTERM_BP_DIRECT	GO:0007611	learning or memory	3	3.57143	0.0326426	P14672, P28482, P42574	84	66	19357	10.4746	1	0.190387	0.169451
GOTERM_BP_DIRECT	GO:0071560	cellular response to transforming growth factor beta stimulus	3	3.57143	0.033555	P21802, P05305, P01137	84	67	19357	10.3182	1	0.191124	0.170107
GOTERM_BP_DIRECT	GO:0008286	insulin receptor signaling pathway	3	3.57143	0.033555	P01308, P28482, P31749	84	67	19357	10.3182	1	0.191124	0.170107
GOTERM_BP_DIRECT	GO:0007623	circadian rhythm	3	3.57143	0.033555	P31645, P35228, P01375	84	67	19357	10.3182	1	0.191124	0.170107
GOTERM_BP_DIRECT	GO:0046632	alpha-beta T cell differentiation	2	2.38095	0.0337984	P10071, Q15465	84	8	19357	57.6101	1	0.191124	0.170107
GOTERM_BP_DIRECT	GO:0071316	cellular response to nicotine	2	2.38095	0.0337984	Q04206, P01375	84	8	19357	57.6101	1	0.191124	0.170107
GOTERM_BP_DIRECT	GO:0060965	negative regulation of gene silencing by miRNA	2	2.38095	0.0337984	P37231, P01137	84	8	19357	57.6101	1	0.191124	0.170107
GOTERM_BP_DIRECT	GO:0034351	negative regulation of glial cell apoptotic process	2	2.38095	0.0337984	Q05655, P13500	84	8	19357	57.6101	1	0.191124	0.170107
GOTERM_BP_DIRECT	GO:0060484	lung-associated mesenchyme development	2	2.38095	0.0337984	P21802, Q15465	84	8	19357	57.6101	1	0.191124	0.170107
GOTERM_BP_DIRECT	GO:0097237	cellular response to toxic substance	2	2.38095	0.0337984	Q9BXM7, P01375	84	8	19357	57.6101	1	0.191124	0.170107
GOTERM_BP_DIRECT	GO:0010544	negative regulation of platelet activation	2	2.38095	0.0337984	P29474, P00734	84	8	19357	57.6101	1	0.191124	0.170107
GOTERM_BP_DIRECT	GO:0021930	cerebellar granule cell precursor proliferation	2	2.38095	0.0337984	Q15465, P01133	84	8	19357	57.6101	1	0.191124	0.170107
GOTERM_BP_DIRECT	GO:1904179	positive regulation of adipose tissue development	2	2.38095	0.0337984	Q9UBU3, P37231	84	8	19357	57.6101	1	0.191124	0.170107
GOTERM_BP_DIRECT	GO:0030168	platelet activation	3	3.57143	0.0344774	P00734, P05231, P25116	84	68	19357	10.1665	1	0.193979	0.172648
GOTERM_BP_DIRECT	GO:0009611	response to wounding	3	3.57143	0.0344774	P00734, P01137, P25116	84	68	19357	10.1665	1	0.193979	0.172648
GOTERM_BP_DIRECT	GO:0021766	hippocampus development	3	3.57143	0.0354096	P07196, P10071, P42574	84	69	19357	10.0192	1	0.198223	0.176425
GOTERM_BP_DIRECT	GO:0007200	phospholipase C-activating G-protein coupled receptor signaling pathway	3	3.57143	0.0354096	P25100, P01019, P25116	84	69	19357	10.0192	1	0.198223	0.176425
GOTERM_BP_DIRECT	GO:0018107	peptidyl-threonine phosphorylation	3	3.57143	0.0363516	Q05655, P28482, P31749	84	70	19357	9.87602	1	0.202986	0.180664
GOTERM_BP_DIRECT	GO:0033674	positive regulation of kinase activity	3	3.57143	0.0373031	P21802, P35968, P17948	84	71	19357	9.73692	1	0.205687	0.183068
GOTERM_BP_DIRECT	GO:0070837	dehydroascorbic acid transport	2	2.38095	0.0379431	P14672, P11166	84	9	19357	51.209	1	0.205687	0.183068
GOTERM_BP_DIRECT	GO:0061042	vascular wound healing	2	2.38095	0.0379431	P35968, P15692	84	9	19357	51.209	1	0.205687	0.183068
GOTERM_BP_DIRECT	GO:1990314	cellular response to insulin-like growth factor stimulus	2	2.38095	0.0379431	P20248, P01137	84	9	19357	51.209	1	0.205687	0.183068
GOTERM_BP_DIRECT	GO:1903140	regulation of establishment of endothelial barrier	2	2.38095	0.0379431	P01584, P01375	84	9	19357	51.209	1	0.205687	0.183068
GOTERM_BP_DIRECT	GO:2000553	positive regulation of T-helper 2 cell cytokine production	2	2.38095	0.0379431	P05231, P05112	84	9	19357	51.209	1	0.205687	0.183068
GOTERM_BP_DIRECT	GO:0009743	response to carbohydrate	2	2.38095	0.0379431	P04114, P01584	84	9	19357	51.209	1	0.205687	0.183068
GOTERM_BP_DIRECT	GO:0070431	nucleotide-binding oligomerization domain containing 2 signaling pathway	2	2.38095	0.0379431	O00206, Q04206	84	9	19357	51.209	1	0.205687	0.183068
GOTERM_BP_DIRECT	GO:0060253	negative regulation of glial cell proliferation	2	2.38095	0.0379431	P04637, Q09428	84	9	19357	51.209	1	0.205687	0.183068
GOTERM_BP_DIRECT	GO:0044320	cellular response to leptin stimulus	2	2.38095	0.0379431	P20248, P40763	84	9	19357	51.209	1	0.205687	0.183068
GOTERM_BP_DIRECT	GO:0070168	negative regulation of biomineral tissue development	2	2.38095	0.0379431	P29474, P01137	84	9	19357	51.209	1	0.205687	0.183068
GOTERM_BP_DIRECT	GO:0043586	tongue development	2	2.38095	0.0379431	P10071, Q9UJU2	84	9	19357	51.209	1	0.205687	0.183068
GOTERM_BP_DIRECT	GO:0032715	negative regulation of interleukin-6 production	3	3.57143	0.0382642	Q9UBU3, O00206, P01375	84	72	19357	9.60169	1	0.206924	0.18417
GOTERM_BP_DIRECT	GO:0050679	positive regulation of epithelial cell proliferation	3	3.57143	0.0392348	P21802, P15692, P01137	84	73	19357	9.47016	1	0.211659	0.188384
GOTERM_BP_DIRECT	GO:0030163	protein catabolic process	3	3.57143	0.0402147	Q04206, P31749, P42574	84	74	19357	9.34218	1	0.2159	0.192158
GOTERM_BP_DIRECT	GO:0060326	cell chemotaxis	3	3.57143	0.0402147	Q05655, P19320, Q9UJU2	84	74	19357	9.34218	1	0.2159	0.192158
GOTERM_BP_DIRECT	GO:0046777	protein autophosphorylation	4	4.7619	0.0417226	P21802, P35968, P17948, P31749	84	179	19357	5.14951	1	0.218159	0.194169
GOTERM_BP_DIRECT	GO:1902966	positive regulation of protein localization to early endosome	2	2.38095	0.0420702	P15692, P01133	84	10	19357	46.0881	1	0.218159	0.194169
GOTERM_BP_DIRECT	GO:0060840	artery development	2	2.38095	0.0420702	P10071, Q15465	84	10	19357	46.0881	1	0.218159	0.194169
GOTERM_BP_DIRECT	GO:0046638	positive regulation of alpha-beta T cell differentiation	2	2.38095	0.0420702	P10071, Q15465	84	10	19357	46.0881	1	0.218159	0.194169
GOTERM_BP_DIRECT	GO:0097152	mesenchymal cell apoptotic process	2	2.38095	0.0420702	Q16665, Q15465	84	10	19357	46.0881	1	0.218159	0.194169
GOTERM_BP_DIRECT	GO:0044346	fibroblast apoptotic process	2	2.38095	0.0420702	P55211, P42574	84	10	19357	46.0881	1	0.218159	0.194169
GOTERM_BP_DIRECT	GO:0070633	transepithelial transport	2	2.38095	0.0420702	Q9UNQ0, Q92887	84	10	19357	46.0881	1	0.218159	0.194169
GOTERM_BP_DIRECT	GO:0014824	artery smooth muscle contraction	2	2.38095	0.0420702	P05305, P01019	84	10	19357	46.0881	1	0.218159	0.194169
GOTERM_BP_DIRECT	GO:0060445	branching involved in salivary gland morphogenesis	2	2.38095	0.0420702	P21802, Q15465	84	10	19357	46.0881	1	0.218159	0.194169
GOTERM_BP_DIRECT	GO:0072205	metanephric collecting duct development	2	2.38095	0.0420702	P15121, Q15465	84	10	19357	46.0881	1	0.218159	0.194169
GOTERM_BP_DIRECT	GO:0033197	response to vitamin E	2	2.38095	0.0420702	P24385, P04040	84	10	19357	46.0881	1	0.218159	0.194169
GOTERM_BP_DIRECT	GO:0002070	epithelial cell maturation	2	2.38095	0.0420702	P35968, P15121	84	10	19357	46.0881	1	0.218159	0.194169
GOTERM_BP_DIRECT	GO:2000343	positive regulation of chemokine (C-X-C motif) ligand 2 production	2	2.38095	0.0420702	O00206, P01375	84	10	19357	46.0881	1	0.218159	0.194169
GOTERM_BP_DIRECT	GO:0033598	mammary gland epithelial cell proliferation	2	2.38095	0.0420702	P24385, P28482	84	10	19357	46.0881	1	0.218159	0.194169
GOTERM_BP_DIRECT	GO:0021987	cerebral cortex development	3	3.57143	0.0422022	P07196, Q16665, P11166	84	76	19357	9.09633	1	0.218159	0.194169
GOTERM_BP_DIRECT	GO:0006813	potassium ion transport	3	3.57143	0.0422022	P29474, Q09428, P48544	84	76	19357	9.09633	1	0.218159	0.194169
GOTERM_BP_DIRECT	GO:0007165	signal transduction	11	13.0952	0.0425371	P37231, P42224, Q05655, P28482, P31749, Q16665, P13500, P10275, P01024, P01584, P40763	84	1259	19357	2.01338	1	0.219381	0.195257
GOTERM_BP_DIRECT	GO:0032720	negative regulation of tumor necrosis factor production	3	3.57143	0.0442259	Q9UBU3, O00206, P05112	84	78	19357	8.8631	1	0.227564	0.20254
GOTERM_BP_DIRECT	GO:0045060	negative thymic T cell selection	2	2.38095	0.0461798	P10071, Q15465	84	11	19357	41.8983	1	0.230176	0.204865
GOTERM_BP_DIRECT	GO:0032308	positive regulation of prostaglandin secretion	2	2.38095	0.0461798	P05305, P01584	84	11	19357	41.8983	1	0.230176	0.204865
GOTERM_BP_DIRECT	GO:0071803	positive regulation of podosome assembly	2	2.38095	0.0461798	P04141, P01375	84	11	19357	41.8983	1	0.230176	0.204865
GOTERM_BP_DIRECT	GO:0070242	thymocyte apoptotic process	2	2.38095	0.0461798	P04637, P10071	84	11	19357	41.8983	1	0.230176	0.204865
GOTERM_BP_DIRECT	GO:0002446	neutrophil mediated immunity	2	2.38095	0.0461798	P05231, P12821	84	11	19357	41.8983	1	0.230176	0.204865
GOTERM_BP_DIRECT	GO:0010887	negative regulation of cholesterol storage	2	2.38095	0.0461798	P37231, O95477	84	11	19357	41.8983	1	0.230176	0.204865
GOTERM_BP_DIRECT	GO:0019896	axonal transport of mitochondrion	2	2.38095	0.0461798	P07196, Q16665	84	11	19357	41.8983	1	0.230176	0.204865
GOTERM_BP_DIRECT	GO:0060174	limb bud formation	2	2.38095	0.0461798	P21802, Q15465	84	11	19357	41.8983	1	0.230176	0.204865
GOTERM_BP_DIRECT	GO:0060020	Bergmann glial cell differentiation	2	2.38095	0.0461798	P28482, Q15465	84	11	19357	41.8983	1	0.230176	0.204865
GOTERM_BP_DIRECT	GO:0042167	heme catabolic process	2	2.38095	0.0461798	P09601, Q92887	84	11	19357	41.8983	1	0.230176	0.204865
GOTERM_BP_DIRECT	GO:0043068	positive regulation of programmed cell death	2	2.38095	0.0461798	P38936, P01375	84	11	19357	41.8983	1	0.230176	0.204865
GOTERM_BP_DIRECT	GO:0009651	response to salt stress	2	2.38095	0.0461798	P04637, P01375	84	11	19357	41.8983	1	0.230176	0.204865
GOTERM_BP_DIRECT	GO:0055064	chloride ion homeostasis	2	2.38095	0.0461798	Q13621, Q9UHW9	84	11	19357	41.8983	1	0.230176	0.204865
GOTERM_BP_DIRECT	GO:0038183	bile acid signaling pathway	2	2.38095	0.0461798	O95342, P11473	84	11	19357	41.8983	1	0.230176	0.204865
GOTERM_BP_DIRECT	GO:0008283	cell proliferation	4	4.7619	0.0464748	Q07817, P31749, P04141, P40763	84	187	19357	4.92921	1	0.231129	0.205713
GOTERM_BP_DIRECT	GO:0006952	defense response	3	3.57143	0.0473278	P42224, P05164, P40763	84	81	19357	8.53483	1	0.234847	0.209022
GOTERM_BP_DIRECT	GO:0030593	neutrophil chemotaxis	3	3.57143	0.0483791	P13501, P13500, P01584	84	82	19357	8.43075	1	0.23953	0.21319
GOTERM_BP_DIRECT	GO:0016485	protein processing	3	3.57143	0.0494389	P10071, P13726, P42574	84	83	19357	8.32917	1	0.242437	0.215778

## Sheet: CC
Category	Term	Description	Count	%	PValue	Genes	List Total	Pop Hits	Pop Total	Fold Enrichment	Bonferroni	Benjamini	FDR
GOTERM_CC_DIRECT	GO:0005615	extracellular space	33	39.2857	1.02083e-12	P04114, P05305, P13726, P13501, P13500, Q9UBU3, P14780, P15692, P16581, P17948, P04040, P02768, P01019, P04141, P01137, P01258, P05231, Q15465, P05112, P01375, P01133, P27169, P07339, P19320, P12821, P15121, P08571, P01308, P00734, P05164, P09601, P01024, P01584	84	1946	20587	4.15609	2.31733e-10	2.31728e-10	1.9702e-10
GOTERM_CC_DIRECT	GO:0005576	extracellular region	33	39.2857	1.00708e-11	P04114, P05305, P28482, P13501, P13500, P21802, Q9UBU3, P14780, P15692, P04040, P02768, P01019, P04141, P01137, P01258, P05231, Q15465, P05112, P01375, P01133, P27487, P27169, P35968, P07339, P12821, Q05655, P08571, P01308, P00734, P05164, P01024, P25116, P01584	84	2119	20587	3.81678	2.28608e-09	1.14304e-09	9.71833e-10
GOTERM_CC_DIRECT	GO:0045121	membrane raft	12	14.2857	3.46327e-09	P31645, P14672, P27487, P35968, O95477, Q9UNQ0, P07339, P08571, P16581, P42574, Q15465, P01375	84	241	20587	12.2033	7.86161e-07	2.62054e-07	2.22803e-07
GOTERM_CC_DIRECT	GO:0005901	caveola	7	8.33333	5.76437e-07	P29474, P16581, P28482, P35354, P11166, P09601, P25116	84	75	20587	22.8744	0.000130843	3.27128e-05	2.78131e-05
GOTERM_CC_DIRECT	GO:0005886	plasma membrane	43	51.1905	1.25378e-06	P04114, O00206, O95477, P29474, P28482, P13726, P11166, P32245, P10275, P21802, P16581, P17948, Q09428, P04040, P07550, P04141, P01137, P48544, Q15465, Q9UHW9, P01375, P01133, P40763, P31645, P27487, Q13621, P35968, P25100, Q9UNQ0, P31749, P19320, P12821, O95342, P35228, P14672, Q05655, P08571, P00734, P49327, P01589, P01024, Q92887, P25116	84	5334	20587	1.97574	0.000284567	5.69215e-05	4.83958e-05
GOTERM_CC_DIRECT	GO:0009897	external side of plasma membrane	12	14.2857	3.51226e-06	P14672, O00206, P35968, O95477, P08571, P16581, P00734, P13726, P19320, P01589, P12821, P01375	84	480	20587	6.12708	0.000796968	0.000128042	0.000108864
GOTERM_CC_DIRECT	GO:0005788	endoplasmic reticulum lumen	10	11.9048	3.94842e-06	P04114, Q9UBU3, P01308, P00734, P28482, P02768, P05231, P35354, Q15465, P01024	84	306	20587	8.00926	0.000895891	0.000128042	0.000108864
GOTERM_CC_DIRECT	GO:0009986	cell surface	13	15.4762	9.04195e-06	P27487, O00206, P13726, P19320, O95342, P21802, P15692, P01137, Q15465, P25116, P01024, Q92887, P01375	84	637	20587	5.0017	0.00205043	0.000256565	0.000218137
GOTERM_CC_DIRECT	GO:0072562	blood microparticle	7	8.33333	2.65937e-05	P27169, P00734, P02768, P01019, P01137, P11166, P01024	84	145	20587	11.8316	0.00601867	0.000670753	0.000570288
GOTERM_CC_DIRECT	GO:0070062	extracellular exosome	23	27.381	4.78094e-05	P27487, P04114, P27169, Q13621, P07339, P19320, P12821, O95342, P11166, Q9P2R7, P14672, P14780, P15121, P08571, Q05655, P00734, P04040, P49327, P02768, P01019, P05164, P01024, P01133	84	2219	20587	2.5403	0.0107943	0.00108527	0.000922722
GOTERM_CC_DIRECT	GO:0032991	macromolecular complex	12	14.2857	9.10528e-05	P42224, P55211, P04637, P31749, P02768, P04040, P38936, Q16665, P35354, P10275, P01024, P01375	84	683	20587	4.306	0.0204578	0.001879	0.00159756
GOTERM_CC_DIRECT	GO:0090575	RNA polymerase II transcription factor complex	6	7.14286	0.000140388	P37231, P42224, Q16665, P11473, P01100, P40763	84	123	20587	11.9553	0.0313678	0.00265568	0.00225791
GOTERM_CC_DIRECT	GO:0005887	integral component of plasma membrane	17	20.2381	0.000175724	P31645, O00206, P35968, P25100, O95477, P13726, P19320, P11166, P14672, P21802, P16581, P17948, P07550, P25116, Q9UHW9, Q92887, P01375	84	1438	20587	2.89737	0.0391077	0.00306842	0.00260883
GOTERM_CC_DIRECT	GO:0043235	receptor complex	7	8.33333	0.000258255	P21802, O00206, P37231, P35968, P17948, P07550, P11473	84	219	20587	7.83371	0.0569458	0.00418742	0.00356023
GOTERM_CC_DIRECT	GO:0046581	intercellular canaliculus	3	3.57143	0.000332848	P27487, O95342, Q92887	84	7	20587	105.036	0.0727843	0.0050371	0.00428264
GOTERM_CC_DIRECT	GO:0005794	Golgi apparatus	14	16.6667	0.000568126	O00206, P35968, O95477, P29474, P28482, P19320, P21802, P08571, P04040, P49327, P02768, P07550, Q15465, P25116	84	1131	20587	3.03375	0.121027	0.00806028	0.00685301
GOTERM_CC_DIRECT	GO:0005769	early endosome	7	8.33333	0.00158676	P04114, O00206, P35968, P28482, P07550, P19320, P25116	84	310	20587	5.53414	0.30266	0.021188	0.0180144
GOTERM_CC_DIRECT	GO:0005667	transcription factor complex	6	7.14286	0.00243078	Q04206, P04637, Q9UJU2, Q16665, P01100, P40763	84	231	20587	6.3658	0.424467	0.028724	0.0244218
GOTERM_CC_DIRECT	GO:0031093	platelet alpha granule lumen	4	4.7619	0.0025137	P15692, P02768, P01137, P01133	84	67	20587	14.6318	0.435225	0.028724	0.0244218
GOTERM_CC_DIRECT	GO:0005737	cytoplasm	36	42.8571	0.00253075	P04114, O00206, P24385, P05305, P29474, P28482, P04637, P35354, P32245, P10275, Q9P2R7, P21802, P42224, Q9BXM7, P15692, P07196, P04040, P02768, Q9UJU2, P01137, P01258, P40763, O15111, P55211, P31749, P35228, P11473, Q07817, P37231, P20248, Q05655, Q04206, P10071, P49327, Q16665, P42574	84	5634	20587	1.56603	0.437413	0.028724	0.0244218
GOTERM_CC_DIRECT	GO:0048471	perinuclear region of cytoplasm	10	11.9048	0.0027939	P14672, O00206, P37231, P42224, O95477, Q9BXM7, Q05655, P16581, P09601, P35228	84	735	20587	3.33447	0.470119	0.0302007	0.0256772
GOTERM_CC_DIRECT	GO:1905370	serine-type endopeptidase complex	3	3.57143	0.00352036	P00734, P13726, P01024	84	22	20587	33.4205	0.55091	0.0336104	0.0285762
GOTERM_CC_DIRECT	GO:0031904	endosome lumen	3	3.57143	0.00352036	P04114, P07339, P01308	84	22	20587	33.4205	0.55091	0.0336104	0.0285762
GOTERM_CC_DIRECT	GO:0005829	cytosol	35	41.6667	0.00355352	P04114, P24385, P29474, P28482, P04637, P11166, P10275, P42224, Q9BXM7, P07196, P04040, Q13085, P01019, Q15465, P40763, O15111, P55211, P31749, P38936, P35228, P11473, Q07817, P37231, P14672, P20248, P15121, Q05655, Q04206, P10071, P49327, Q16665, P42574, P09601, P01584, P01100	84	5521	20587	1.55369	0.55429	0.0336104	0.0285762
GOTERM_CC_DIRECT	GO:0010008	endosome membrane	6	7.14286	0.00390124	P04114, P31645, O00206, P07339, P08571, P07550	84	258	20587	5.69961	0.58824	0.0354233	0.0301176
GOTERM_CC_DIRECT	GO:0016324	apical plasma membrane	7	8.33333	0.00423985	P27487, Q13621, Q9UNQ0, P07550, P11166, O95342, Q92887	84	378	20587	4.53858	0.618823	0.0370171	0.0314727
GOTERM_CC_DIRECT	GO:0035578	azurophil granule lumen	4	4.7619	0.00594842	Q05655, P28482, P05164, P01024	84	91	20587	10.7729	0.741878	0.0477461	0.0405947
GOTERM_CC_DIRECT	GO:0012506	vesicle membrane	3	3.57143	0.00607533	P14672, P29474, P35228	84	29	20587	25.3534	0.749252	0.0477461	0.0405947
GOTERM_CC_DIRECT	GO:0005783	endoplasmic reticulum	12	14.2857	0.00609972	Q07817, P35968, Q9BXM7, Q05655, P04637, P02768, P04040, P19320, P35354, P09601, Q15465, P01100	84	1144	20587	2.5708	0.750645	0.0477461	0.0405947
GOTERM_CC_DIRECT	GO:0030141	secretory granule	4	4.7619	0.00689612	P15692, P05164, P01137, P01584	84	96	20587	10.2118	0.79213	0.0521806	0.044365
GOTERM_CC_DIRECT	GO:0042383	sarcolemma	4	4.7619	0.00836577	P14672, Q09428, P19320, P11166	84	103	20587	9.5178	0.851477	0.0593475	0.0504585
GOTERM_CC_DIRECT	GO:0005764	lysosome	6	7.14286	0.00836617	P07339, P07550, P04040, P05164, P12821, P01584	84	310	20587	4.74355	0.851491	0.0593475	0.0504585
GOTERM_CC_DIRECT	GO:0005768	endosome	6	7.14286	0.00915993	P35968, O95477, P17948, P07550, P12821, O95342	84	317	20587	4.6388	0.876175	0.0630092	0.0535717
GOTERM_CC_DIRECT	GO:0034774	secretory granule lumen	4	4.7619	0.0112844	Q9UBU3, P01308, P04040, P01024	84	115	20587	8.52464	0.923932	0.0753402	0.0640557
GOTERM_CC_DIRECT	GO:0005739	mitochondrion	13	15.4762	0.0125054	P55211, P04637, P28482, P31749, Q9P2R7, Q07817, Q9BXM7, Q9UBX3, Q05655, Q09428, P04040, Q13085, Q9NUB1	84	1440	20587	2.21256	0.942538	0.0811067	0.0689586
GOTERM_CC_DIRECT	GO:0000307	cyclin-dependent protein kinase holoenzyme complex	3	3.57143	0.0130293	P24385, P20248, P38936	84	43	20587	17.0988	0.949059	0.0821567	0.0698513
GOTERM_CC_DIRECT	GO:1904813	ficolin-1-rich granule lumen	4	4.7619	0.0138132	P14780, P07339, P28482, P04040	84	124	20587	7.90591	0.957466	0.0840775	0.0714844
GOTERM_CC_DIRECT	GO:0030424	axon	6	7.14286	0.0140746	Q9UBU3, P42224, Q9BXM7, P07196, P01137, Q9UHW9	84	353	20587	4.16572	0.959951	0.0840775	0.0714844
GOTERM_CC_DIRECT	GO:0046696	lipopolysaccharide receptor complex	2	2.38095	0.0199984	O00206, P08571	84	5	20587	98.0333	0.989803	0.116401	0.0989664
GOTERM_CC_DIRECT	GO:0016020	membrane	24	28.5714	0.0209244	P27487, Q13621, P24385, P13726, P19320, P12821, O95342, P11166, P32245, P14672, P21802, Q9BXM7, P15692, P08571, Q05655, Q09428, P04040, P49327, P07550, P09601, Q9UHW9, Q92887, P01100, P01375	84	3739	20587	1.57315	0.991772	0.118746	0.10096
GOTERM_CC_DIRECT	GO:0005654	nucleoplasm	25	29.7619	0.0215664	P24385, P28482, P04637, P10275, P42224, Q9UJU2, P40763, Q9UNQ0, O15111, P31749, P38936, P35228, P11473, P37231, P20248, P15121, Q9UBX3, Q05655, Q04206, P10071, P05164, Q16665, P42574, P09601, P01100	84	3962	20587	1.54646	0.992911	0.119404	0.10152
GOTERM_CC_DIRECT	GO:0000785	chromatin	10	11.9048	0.0258623	P37231, P42224, Q9BXM7, Q04206, P04637, Q16665, P11473, P10275, P01100, P40763	84	1054	20587	2.32527	0.997389	0.137129	0.11659
GOTERM_CC_DIRECT	GO:0017053	transcriptional repressor complex	3	3.57143	0.025976	P24385, P04637, P10071	84	62	20587	11.8589	0.997457	0.137129	0.11659
GOTERM_CC_DIRECT	GO:0008303	caspase complex	2	2.38095	0.0278867	P55211, P42574	84	7	20587	70.0238	0.998372	0.14387	0.122321
GOTERM_CC_DIRECT	GO:0030669	clathrin-coated endocytic vesicle membrane	3	3.57143	0.0324972	P04114, P07550, P01133	84	70	20587	10.5036	0.999447	0.16393	0.139377
GOTERM_CC_DIRECT	GO:0001939	female pronucleus	2	2.38095	0.0396016	P20248, P11166	84	10	20587	49.0167	0.999896	0.19357	0.164578
GOTERM_CC_DIRECT	GO:0005634	nucleus	33	39.2857	0.0401506	P24385, P29474, P28482, P04637, P32245, P10275, P21802, P42224, Q9BXM7, P02768, P07550, Q9UJU2, P01137, P01258, P40763, P35968, O15111, P55211, P31749, P38936, P35228, P11473, P37231, P20248, Q9UBX3, Q05655, Q04206, P10071, P05164, Q16665, P42574, P09601, P01100	84	5991	20587	1.34998	0.999909	0.19357	0.164578
GOTERM_CC_DIRECT	GO:0043231	intracellular membrane-bounded organelle	9	10.7143	0.0409312	P04114, P37231, P27169, O95477, P10071, P04040, P05164, P04141, P35354	84	967	20587	2.28102	0.999924	0.19357	0.164578

## Sheet: MF
Category	Term	Description	Count	%	PValue	Genes	List Total	Pop Hits	Pop Total	Fold Enrichment	Bonferroni	Benjamini	FDR
GOTERM_MF_DIRECT	GO:0042802	identical protein binding	31	36.9048	9.57718e-12	O00206, P28482, P04637, P13501, P11166, P21802, P42224, P14780, P15692, P07196, P04040, P02768, P07550, Q13085, P01137, P01258, P01375, P40763, P31645, P27487, P35968, P25100, Q9UNQ0, P55211, P31749, Q07817, P37231, P01308, Q04206, P09601, P01100	84	1698	18913	4.1106	3.94582e-09	3.95538e-09	3.71595e-09
GOTERM_MF_DIRECT	GO:0042803	protein homodimerization activity	17	20.2381	9.17681e-08	P27487, P27169, Q9UNQ0, O15111, P31749, P13501, P35354, P35228, Q07817, P21802, P42224, P15692, Q04206, P04040, P07550, P09601, P40763	84	728	18913	5.25773	3.78078e-05	1.00852e-05	9.47474e-06
GOTERM_MF_DIRECT	GO:0005515	protein binding	77	91.6667	9.74009e-08	P04114, O95477, P28482, P04637, P13501, P11166, P13500, P10275, Q9P2R7, P21802, P42224, Q9BXM7, P15692, P16581, P07196, P17948, P07550, Q13085, P02768, Q15465, P40763, P31645, P27487, P35968, P25100, Q07817, P37231, P20248, Q9UBX3, P08571, P01308, P00734, P49327, P01589, P42574, Q9NUB1, P01024, Q92887, P01100, P01584, O00206, P24385, P05305, P29474, P13726, P35354, P32245, Q9UBU3, P14780, P01019,…	84	12623	18913	1.37344	4.01283e-05	1.00852e-05	9.47474e-06
GOTERM_MF_DIRECT	GO:0019899	enzyme binding	13	15.4762	9.76778e-08	P24385, P04637, P31749, P35354, P10275, P37231, P42224, Q05655, Q04206, P04040, P01137, Q16665, P09601	84	380	18913	7.70266	4.02424e-05	1.00852e-05	9.47474e-06
GOTERM_MF_DIRECT	GO:0002020	protease binding	7	8.33333	8.39861e-06	P27487, Q9BXM7, P01308, P04637, P13726, P42574, P01375	84	109	18913	14.4595	0.00345426	0.000600158	0.000563829
GOTERM_MF_DIRECT	GO:0008083	growth factor activity	8	9.52381	8.719e-06	P15692, P00734, P01019, P04141, P01137, P05231, P05112, P01133	84	167	18913	10.7859	0.0035858	0.000600158	0.000563829
GOTERM_MF_DIRECT	GO:0019901	protein kinase binding	12	14.2857	1.53471e-05	Q07817, P24385, P20248, P55211, Q05655, Q04206, P04637, P31749, P38936, Q16665, Q9UHW9, P40763	84	516	18913	5.23616	0.00630312	0.000905482	0.00085067
GOTERM_MF_DIRECT	GO:0005125	cytokine activity	8	9.52381	2.15614e-05	P05305, P15692, P04141, P01137, P05231, P05112, P01584, P01375	84	192	18913	9.38145	0.00884405	0.00111311	0.00104573
GOTERM_MF_DIRECT	GO:0042626	ATPase activity, coupled to transmembrane movement of substances	5	5.95238	4.88988e-05	O95477, Q9UNQ0, Q09428, O95342, Q92887	84	46	18913	24.4733	0.0199452	0.00224391	0.00210808
GOTERM_MF_DIRECT	GO:0005102	receptor binding	10	11.9048	7.43824e-05	P27487, O00206, O95477, P00734, P01258, P13500, P10275, P25116, P01024, P40763	84	408	18913	5.5185	0.0301818	0.00307199	0.00288604
GOTERM_MF_DIRECT	GO:0008233	peptidase activity	6	7.14286	9.86697e-05	P14780, P07339, P55211, P12821, P42574, Q15465	84	105	18913	12.866	0.0398386	0.0037046	0.00348035
GOTERM_MF_DIRECT	GO:0044877	macromolecular complex binding	9	10.7143	0.000161876	P24385, Q9BXM7, P07196, P07550, P01137, P38936, P01258, P42574, P01100	84	354	18913	5.72427	0.0645227	0.00515256	0.00484067
GOTERM_MF_DIRECT	GO:0003700	transcription factor activity, sequence-specific DNA binding	11	13.0952	0.000162187	P37231, P42224, Q04206, P04637, P10071, Q9UJU2, Q16665, P11473, P10275, P01100, P40763	84	558	18913	4.43853	0.0646426	0.00515256	0.00484067
GOTERM_MF_DIRECT	GO:0042826	histone deacetylase binding	6	7.14286	0.000259076	P24385, Q04206, P04637, P10071, Q9UJU2, Q16665	84	129	18913	10.4723	0.101252	0.00764273	0.0071801
GOTERM_MF_DIRECT	GO:0020037	heme binding	6	7.14286	0.00056719	P29474, P04040, P05164, P35354, P09601, P35228	84	153	18913	8.8296	0.208439	0.0148145	0.0139178
GOTERM_MF_DIRECT	GO:0000976	transcription regulatory region sequence-specific DNA binding	7	8.33333	0.000573928	P37231, Q04206, P04637, P10275, P01100, P01375, P40763	84	234	18913	6.7354	0.210635	0.0148145	0.0139178
GOTERM_MF_DIRECT	GO:0001223	transcription coactivator binding	4	4.7619	0.0010797	P42224, Q04206, Q16665, P10275	84	46	18913	19.5787	0.359226	0.0262304	0.0246426
GOTERM_MF_DIRECT	GO:0004672	protein kinase activity	8	9.52381	0.00135961	P21802, P24385, Q9BXM7, O15111, Q05655, P31749, P13501, P13500	84	378	18913	4.76518	0.429101	0.0303994	0.0285592
GOTERM_MF_DIRECT	GO:0005179	hormone activity	5	5.95238	0.00139852	Q9UBU3, P05305, P01308, P01019, P01258	84	110	18913	10.2343	0.438191	0.0303994	0.0285592
GOTERM_MF_DIRECT	GO:0008559	xenobiotic-transporting ATPase activity	3	3.57143	0.00167324	Q9UNQ0, O95342, Q92887	84	14	18913	48.2474	0.498401	0.0338324	0.0317845
GOTERM_MF_DIRECT	GO:0004879	RNA polymerase II transcription factor activity, ligand-activated sequence-specific DNA binding	4	4.7619	0.00172029	P37231, P11473, P10275, P40763	84	54	18913	16.6781	0.508047	0.0338324	0.0317845
GOTERM_MF_DIRECT	GO:0005524	ATP binding	16	19.0476	0.00263836	P35968, O95477, Q9UNQ0, O15111, P28482, P31749, O95342, Q9P2R7, P21802, Q9BXM7, Q05655, P17948, Q09428, Q13085, Q9NUB1, Q92887	84	1539	18913	2.34079	0.663258	0.0495291	0.046531
GOTERM_MF_DIRECT	GO:0016004	phospholipase activator activity	3	3.57143	0.0027814	P00734, P13501, P01133	84	18	18913	37.5258	0.682581	0.0499442	0.0469209
GOTERM_MF_DIRECT	GO:0042910	xenobiotic transporter activity	3	3.57143	0.00343443	Q9UNQ0, P11166, Q92887	84	20	18913	33.7732	0.757662	0.0567368	0.0533023
GOTERM_MF_DIRECT	GO:0000979	RNA polymerase II core promoter sequence-specific DNA binding	3	3.57143	0.00343443	P42224, Q04206, P01100	84	20	18913	33.7732	0.757662	0.0567368	0.0533023
GOTERM_MF_DIRECT	GO:0043621	protein self-association	4	4.7619	0.00422189	P37231, P04637, P13501, P11166	84	74	18913	12.1705	0.825023	0.0668822	0.0628336
GOTERM_MF_DIRECT	GO:0003682	chromatin binding	8	9.52381	0.00442322	P37231, Q04206, P04637, P10071, Q9UJU2, P05164, P10275, P01100	84	467	18913	3.85704	0.839009	0.0668822	0.0628336
GOTERM_MF_DIRECT	GO:0035035	histone acetyltransferase binding	3	3.57143	0.00453439	P42224, P04637, P10071	84	23	18913	29.368	0.846248	0.0668822	0.0628336
GOTERM_MF_DIRECT	GO:0008201	heparin binding	5	5.95238	0.00738015	P04114, P21802, P15692, P00734, P05164	84	175	18913	6.43299	0.952731	0.105104	0.0987413
GOTERM_MF_DIRECT	GO:0061629	RNA polymerase II sequence-specific DNA binding transcription factor binding	5	5.95238	0.00844872	P04637, Q16665, P10275, P01100, P40763	84	182	18913	6.18557	0.969671	0.116311	0.10927
GOTERM_MF_DIRECT	GO:0031625	ubiquitin protein ligase binding	6	7.14286	0.0111623	Q9BXM7, Q04206, P04637, P38936, Q16665, P32245	84	306	18913	4.4148	0.990194	0.14871	0.139708
GOTERM_MF_DIRECT	GO:0001530	lipopolysaccharide binding	3	3.57143	0.0120752	O00206, P08571, P00734	84	38	18913	17.7754	0.993297	0.155845	0.146411
GOTERM_MF_DIRECT	GO:0004712	protein serine/threonine/tyrosine kinase activity	7	8.33333	0.0128406	P21802, P35968, Q9BXM7, Q05655, P28482, P17948, P31749	84	440	18913	3.58201	0.99513	0.15923	0.149592
GOTERM_MF_DIRECT	GO:0004517	nitric-oxide synthase activity	2	2.38095	0.0131085	P29474, P35228	84	3	18913	150.103	0.995645	0.15923	0.149592
GOTERM_MF_DIRECT	GO:0050661	NADP binding	3	3.57143	0.0146229	P29474, P04040, P35228	84	42	18913	16.0825	0.997687	0.17255	0.162105
GOTERM_MF_DIRECT	GO:0043565	sequence-specific DNA binding	6	7.14286	0.0173029	P37231, Q9UJU2, Q16665, P11473, P10275, P01100	84	342	18913	3.95008	0.999247	0.194671	0.182887
GOTERM_MF_DIRECT	GO:0034617	tetrahydrobiopterin binding	2	2.38095	0.0174402	P29474, P35228	84	4	18913	112.577	0.999289	0.194671	0.182887
GOTERM_MF_DIRECT	GO:0001228	transcriptional activator activity, RNA polymerase II transcription regulatory region sequence-specific binding	7	8.33333	0.0182396	Q04206, P04637, Q9UJU2, Q16665, P10275, P01100, P40763	84	476	18913	3.3111	0.999492	0.198236	0.186236
GOTERM_MF_DIRECT	GO:0004714	transmembrane receptor protein tyrosine kinase activity	3	3.57143	0.0226892	P21802, P35968, P17948	84	53	18913	12.7446	0.999922	0.240272	0.225728
GOTERM_MF_DIRECT	GO:0001875	lipopolysaccharide receptor activity	2	2.38095	0.0260473	O00206, P08571	84	6	18913	75.0516	0.999981	0.268938	0.252659
GOTERM_MF_DIRECT	GO:0048018	receptor agonist activity	3	3.57143	0.028576	P15692, P01019, P01133	84	60	18913	11.2577	0.999994	0.287851	0.270427
GOTERM_MF_DIRECT	GO:0099104	potassium channel activator activity	2	2.38095	0.0303229	Q09428, P31749	84	7	18913	64.3299	0.999997	0.291241	0.273611
GOTERM_MF_DIRECT	GO:0031730	CCR5 chemokine receptor binding	2	2.38095	0.0303229	P42224, P13501	84	7	18913	64.3299	0.999997	0.291241	0.273611
GOTERM_MF_DIRECT	GO:0005021	vascular endothelial growth factor-activated receptor activity	2	2.38095	0.0345799	P35968, P17948	84	8	18913	56.2887	0.999999	0.324579	0.304932
GOTERM_MF_DIRECT	GO:0015379	potassium:chloride symporter activity	2	2.38095	0.0388184	Q13621, Q9UHW9	84	9	18913	50.0344	1	0.354019	0.332589
GOTERM_MF_DIRECT	GO:0000978	RNA polymerase II core promoter proximal region sequence-specific DNA binding	11	13.0952	0.0398111	P37231, P42224, Q04206, P04637, P10071, Q9UJU2, Q16665, P11473, P10275, P01100, P40763	84	1216	18913	2.03676	1	0.354019	0.332589
GOTERM_MF_DIRECT	GO:0046872	metal ion binding	19	22.619	0.0402879	P31645, P27169, P29474, P04637, P38936, P12821, P35354, P35228, Q9P2R7, P37231, Q05655, P16581, P10071, P04040, P02768, Q13085, P05164, P09601, Q15465	84	2677	18913	1.59804	1	0.354019	0.332589
GOTERM_MF_DIRECT	GO:0097153	cysteine-type endopeptidase activity involved in apoptotic process	2	2.38095	0.0430386	P55211, P42574	84	10	18913	45.031	1	0.362754	0.340795
GOTERM_MF_DIRECT	GO:0097199	cysteine-type endopeptidase activity involved in apoptotic signaling pathway	2	2.38095	0.0430386	P55211, P42574	84	10	18913	45.031	1	0.362754	0.340795
GOTERM_MF_DIRECT	GO:0004175	endopeptidase activity	3	3.57143	0.0450451	P14780, P12821, Q15465	84	77	18913	8.77226	1	0.372072	0.34955
GOTERM_MF_DIRECT	GO:0034618	arginine binding	2	2.38095	0.0472405	P29474, P35228	84	11	18913	40.9372	1	0.382555	0.359398
GOTERM_MF_DIRECT	GO:0004252	serine-type endopeptidase activity	4	4.7619	0.0498276	P27487, P14780, P00734, P13726	84	188	18913	4.79053	1	0.386148	0.362774
