# Supplementary material for: Mechanisms of Huhuang decoction in treating diabetic wounds: a network pharmacological and experimental study
Source: Int J Med Sci. 2025 Mar 10;22(8):1811–24. doi: 10.7150/ijms.108187 (PMC11983308; doi:10.7150/ijms.108187)
Supplement: Supplementary file 1 — Supplementary tables. [file ijmsv22p1811s1.zip › supplementary files/Supplementary Table S6.xlsx]

## Sheet: KEGG
Category	Term	Description	Count	%	PValue	Genes	List Total	Pop Hits	Pop Total	Fold Enrichment	Bonferroni	Benjamini	FDR
KEGG_PATHWAY	hsa05200	Pathways in cancer	36	42.8571	2.85e-21	P24385, P05305, P28482, P04637, P35354, P11166, P10275, P21802, P42224, P14780, P15692, P01019, Q9UJU2, P01137, P05231, Q15465, P05112, P01133, P40763, O15111, P55211, P31749, P38936, P35228, Q07817, P37231, P20248, Q04206, P00734, P10071, P01589, Q16665, P42574, P09601, P25116, P01100	81	531	8205	6.86755	6.64e-19	6.64e-19	2.82e-19
KEGG_PATHWAY	hsa04933	AGE-RAGE signaling pathway in diabetic complications	20	23.8095	4.45e-20	P24385, P05305, P29474, P28482, P13726, P31749, P19320, P13500, P42224, P15692, Q05655, P16581, Q04206, P01019, P01137, P05231, P42574, P01584, P01375, P40763	81	100	8205	20.2593	1.04e-17	5.18e-18	2.2e-18
KEGG_PATHWAY	hsa05417	Lipid and atherosclerosis	24	28.5714	2.24e-18	P04114, O00206, O95477, P29474, O15111, P55211, P04637, P28482, P31749, P19320, P13501, P13500, Q07817, P37231, P14780, P08571, P16581, Q04206, P05231, P42574, P01584, P01100, P01375, P40763	81	215	8205	11.3075	5.22e-16	1.74e-16	7.4e-17
KEGG_PATHWAY	hsa04066	HIF-1 signaling pathway	17	20.2381	4.11e-15	O00206, P05305, P29474, P28482, P31749, P38936, P11166, P35228, P15692, P01308, Q04206, P17948, P05231, Q16665, P09601, P40763, P01133	81	109	8205	15.7985	9.57e-13	2.39e-13	1.02e-13
KEGG_PATHWAY	hsa04668	TNF signaling pathway	17	20.2381	6.38e-15	P05305, O15111, P28482, P31749, P19320, P13501, P35354, P13500, P14780, P16581, Q04206, P04141, P05231, P42574, P01584, P01100, P01375	81	112	8205	15.3753	1.5e-12	2.98e-13	1.26e-13
KEGG_PATHWAY	hsa05167	Kaposi sarcoma-associated herpesvirus infection	19	22.619	2.38e-13	P24385, O15111, P55211, P04637, P28482, P31749, P38936, P35354, P42224, P15692, Q04206, Q9UJU2, P04141, P05231, Q16665, P42574, P01024, P01100, P40763	81	194	8205	9.92077	5.55e-11	8.15e-12	3.46e-12
KEGG_PATHWAY	hsa05212	Pancreatic cancer	14	16.6667	2.45e-13	P24385, O15111, P55211, P04637, P28482, P31749, P38936, Q07817, P42224, P15692, Q04206, P01137, P40763, P01133	81	76	8205	18.6598	5.7e-11	8.15e-12	3.46e-12
KEGG_PATHWAY	hsa05142	Chagas disease	15	17.8571	6.48e-13	O00206, O15111, P28482, P31749, P13501, P12821, P13500, P35228, Q04206, P01137, P05231, P01024, P01584, P01100, P01375	81	102	8205	14.8965	1.51e-10	1.89e-11	8.01e-12
KEGG_PATHWAY	hsa05161	Hepatitis B	17	20.2381	2.29e-12	O00206, O15111, P55211, P04637, P28482, P31749, P38936, P42224, P20248, P14780, Q04206, P01137, P05231, P42574, P01100, P01375, P40763	81	162	8205	10.6299	5.34e-10	5.94e-11	2.52e-11
KEGG_PATHWAY	hsa05418	Fluid shear stress and atherosclerosis	16	19.0476	3.29e-12	P35968, P05305, P29474, O15111, P04637, P31749, P19320, P13500, P14780, P15692, P16581, Q04206, P09601, P01584, P01100, P01375	81	139	8205	11.66	7.66e-10	7.66e-11	3.26e-11
KEGG_PATHWAY	hsa05215	Prostate cancer	14	16.6667	6.36e-12	P24385, O15111, P55211, P04637, P28482, P31749, P38936, P10275, P21802, P14780, P01308, Q04206, Q9UJU2, P01133	81	97	8205	14.6201	1.48e-09	1.35e-10	5.72e-11
KEGG_PATHWAY	hsa05162	Measles	15	17.8571	4.81e-11	O00206, P24385, O15111, P55211, P04637, P31749, Q07817, P42224, Q04206, P01589, P05231, P42574, P01584, P01100, P40763	81	139	8205	10.9313	1.12e-08	9.35e-10	3.97e-10
KEGG_PATHWAY	hsa04657	IL-17 signaling pathway	13	15.4762	7.93e-11	O15111, P28482, P35354, P13500, P14780, Q04206, P04141, P05231, P42574, P05112, P01584, P01100, P01375	81	94	8205	14.0091	1.85e-08	1.42e-09	6.04e-10
KEGG_PATHWAY	hsa04151	PI3K-Akt signaling pathway	21	25	9.68e-11	O00206, P35968, P24385, P29474, O15111, P55211, P04637, P28482, P31749, P38936, Q07817, P21802, P15692, P01308, Q04206, P17948, P01589, P05231, P05112, P25116, P01133	81	354	8205	6.0091	2.26e-08	1.61e-09	6.85e-10
KEGG_PATHWAY	hsa05152	Tuberculosis	16	19.0476	1.4e-10	O00206, P07339, P55211, P28482, P31749, P35228, P11473, P42224, P08571, Q04206, P01137, P05231, P42574, P01024, P01584, P01375	81	180	8205	9.00412	3.26e-08	2.16e-09	9.19e-10
KEGG_PATHWAY	hsa05140	Leishmaniasis	12	14.2857	1.49e-10	O00206, P42224, Q04206, P28482, P01137, P35354, P35228, P05112, P01024, P01100, P01584, P01375	81	77	8205	15.7864	3.46e-08	2.16e-09	9.19e-10
KEGG_PATHWAY	hsa05163	Human cytomegalovirus infection	17	20.2381	3.41e-10	P24385, O15111, P55211, P04637, P28482, P31749, P13501, P38936, P35354, P13500, P15692, Q04206, P05231, P42574, P01584, P01375, P40763	81	225	8205	7.6535	7.95e-08	4.68e-09	1.99e-09
KEGG_PATHWAY	hsa05145	Toxoplasmosis	13	15.4762	6.38e-10	O00206, O15111, P55211, P28482, P31749, P35228, Q07817, P42224, Q04206, P01137, P42574, P01375, P40763	81	112	8205	11.7576	1.49e-07	8.26e-09	3.51e-09
KEGG_PATHWAY	hsa05221	Acute myeloid leukemia	11	13.0952	6.9e-10	P24385, P20248, O15111, P08571, Q04206, P28482, P31749, Q9UJU2, P05164, P04141, P40763	81	67	8205	16.6307	1.61e-07	8.47e-09	3.6e-09
KEGG_PATHWAY	hsa04936	Alcoholic liver disease	14	16.6667	8.4e-10	O00206, P24385, O15111, P31749, P08571, Q04206, P49327, Q13085, Q9UJU2, P05231, P42574, P01024, P01584, P01375	81	142	8205	9.98696	1.96e-07	9.79e-09	4.16e-09
KEGG_PATHWAY	hsa05133	Pertussis	11	13.0952	2.48e-09	O00206, P08571, Q04206, P28482, P05231, P42574, P35228, P01024, P01100, P01584, P01375	81	76	8205	14.6613	5.77e-07	2.75e-08	1.17e-08
KEGG_PATHWAY	hsa05166	Human T-cell leukemia virus 1 infection	16	19.0476	2.66e-09	P24385, O15111, P04637, P28482, P31749, P38936, P11166, Q07817, P20248, Q04206, P01589, P04141, P01137, P05231, P01100, P01375	81	222	8205	7.30063	6.19e-07	2.81e-08	1.2e-08
KEGG_PATHWAY	hsa04620	Toll-like receptor signaling pathway	12	14.2857	4.02e-09	O00206, P42224, O15111, P08571, Q04206, P28482, P31749, P13501, P05231, P01100, P01584, P01375	81	104	8205	11.688	9.36e-07	4.07e-08	1.73e-08
KEGG_PATHWAY	hsa04659	Th17 cell differentiation	12	14.2857	6.02e-09	P42224, O15111, Q04206, P28482, P01589, P01137, P05231, Q16665, P05112, P01100, P01584, P40763	81	108	8205	11.2551	1.4e-06	5.85e-08	2.49e-08
KEGG_PATHWAY	hsa05205	Proteoglycans in cancer	15	17.8571	8.37e-09	O00206, P35968, P24385, P04637, P28482, P31749, P38936, P14780, P15692, P01137, Q16665, P42574, Q15465, P01375, P40763	81	205	8205	7.41192	1.95e-06	7.62e-08	3.24e-08
KEGG_PATHWAY	hsa05210	Colorectal cancer	11	13.0952	8.5e-09	P24385, P55211, P04637, P28482, P31749, Q9UJU2, P01137, P38936, P42574, P01100, P01133	81	86	8205	12.9565	1.98e-06	7.62e-08	3.24e-08
KEGG_PATHWAY	hsa05222	Small cell lung cancer	11	13.0952	1.65e-08	Q07817, P24385, O15111, P55211, Q04206, P04637, P31749, P38936, P35354, P42574, P35228	81	92	8205	12.1115	3.85e-06	1.39e-07	5.9e-08
KEGG_PATHWAY	hsa04010	MAPK signaling pathway	17	20.2381	1.67e-08	P35968, O15111, P04637, P28482, P31749, P21802, P15692, P08571, P01308, Q04206, P17948, P01137, P42574, P01584, P01100, P01375, P01133	81	294	8205	5.85727	3.89e-06	1.39e-07	5.9e-08
KEGG_PATHWAY	hsa05323	Rheumatoid arthritis	11	13.0952	1.84e-08	O00206, P15692, P17948, P13501, P04141, P01137, P05231, P13500, P01100, P01584, P01375	81	93	8205	11.9813	4.28e-06	1.47e-07	6.27e-08
KEGG_PATHWAY	hsa05160	Hepatitis C	13	15.4762	3.1e-08	P24385, O15111, P55211, P04637, P28482, P31749, P38936, P42224, Q04206, P42574, P01375, P40763, P01133	81	157	8205	8.38759	7.23e-06	2.41e-07	1.02e-07
KEGG_PATHWAY	hsa05171	Coronavirus disease - COVID-19	15	17.8571	4.06e-08	O00206, O15111, P28482, P12821, P13500, P42224, P00734, Q04206, P04141, P05231, P01024, P01584, P01100, P01375, P40763	81	232	8205	6.54933	9.46e-06	3.05e-07	1.3e-07
KEGG_PATHWAY	hsa04068	FoxO signaling pathway	12	14.2857	4.63e-08	P14672, P24385, O15111, P01308, P28482, P31749, P04040, P01137, P05231, P38936, P40763, P01133	81	131	8205	9.27905	1.08e-05	3.37e-07	1.43e-07
KEGG_PATHWAY	hsa05134	Legionellosis	9	10.7143	6.42e-08	O00206, P08571, P55211, Q04206, P05231, P42574, P01024, P01584, P01375	81	57	8205	15.9942	1.5e-05	4.54e-07	1.93e-07
KEGG_PATHWAY	hsa04931	Insulin resistance	11	13.0952	7.82e-08	P14672, P29474, Q05655, P01308, Q04206, P31749, P01019, P05231, P11166, P01375, P40763	81	108	8205	10.3172	1.82e-05	5.35e-07	2.27e-07
KEGG_PATHWAY	hsa05164	Influenza A	13	15.4762	8.04e-08	O00206, O15111, P55211, P28482, P31749, P13501, P13500, P42224, Q04206, P05231, P42574, P01584, P01375	81	171	8205	7.70089	1.87e-05	5.35e-07	2.27e-07
KEGG_PATHWAY	hsa05235	PD-L1 expression and PD-1 checkpoint pathway in cancer	10	11.9048	1.7e-07	O00206, P42224, O15111, Q04206, P28482, P31749, Q16665, P01100, P40763, P01133	81	89	8205	11.3816	3.97e-05	1.1e-06	4.68e-07
KEGG_PATHWAY	hsa05321	Inflammatory bowel disease	9	10.7143	1.84e-07	O00206, P42224, Q04206, P01137, P05231, P05112, P01584, P01375, P40763	81	65	8205	14.0256	4.29e-05	1.16e-06	4.93e-07
KEGG_PATHWAY	hsa01523	Antifolate resistance	7	8.33333	3.5e-07	Q9UNQ0, O15111, Q04206, P05231, Q92887, P01584, P01375	81	30	8205	23.6358	8.16e-05	2.15e-06	9.12e-07
KEGG_PATHWAY	hsa05144	Malaria	8	9.52381	4.58e-07	O00206, P16581, P19320, P01137, P05231, P13500, P01584, P01375	81	50	8205	16.2074	0.000107	2.73e-06	1.16e-06
KEGG_PATHWAY	hsa05169	Epstein-Barr virus infection	13	15.4762	4.96e-07	P24385, O15111, P55211, P04637, P31749, P38936, P42224, P20248, Q04206, P05231, P42574, P01375, P40763	81	202	8205	6.51907	0.000116	2.89e-06	1.23e-06
KEGG_PATHWAY	hsa05146	Amoebiasis	10	11.9048	5.54e-07	O00206, P08571, Q04206, P04141, P01137, P05231, P42574, P35228, P01584, P01375	81	102	8205	9.93101	0.000129	3.15e-06	1.34e-06
KEGG_PATHWAY	hsa05220	Chronic myeloid leukemia	9	10.7143	6.32e-07	Q07817, P24385, O15111, Q04206, P04637, P28482, P31749, P01137, P38936	81	76	8205	11.9956	0.000147	3.45e-06	1.47e-06
KEGG_PATHWAY	hsa05131	Shigellosis	14	16.6667	6.37e-07	O00206, O15111, P04637, P28482, P31749, P13501, Q07817, P08571, Q05655, Q04206, P04141, P01024, P01584, P01375	81	247	8205	5.74149	0.000148	3.45e-06	1.47e-06
KEGG_PATHWAY	hsa04625	C-type lectin receptor signaling pathway	10	11.9048	6.54e-07	P42224, O15111, Q05655, Q04206, P28482, P31749, P05231, P35354, P01584, P01375	81	104	8205	9.74003	0.000152	3.47e-06	1.47e-06
KEGG_PATHWAY	hsa04210	Apoptosis	11	13.0952	6.9e-07	Q07817, P07339, O15111, P55211, Q04206, P04637, P28482, P31749, P42574, P01100, P01375	81	136	8205	8.19308	0.000161	3.57e-06	1.52e-06
KEGG_PATHWAY	hsa01521	EGFR tyrosine kinase inhibitor resistance	9	10.7143	8.54e-07	Q07817, P21802, P35968, P15692, P28482, P31749, P05231, P40763, P01133	81	79	8205	11.5401	0.000199	4.32e-06	1.84e-06
KEGG_PATHWAY	hsa05213	Endometrial cancer	8	9.52381	1.29e-06	P24385, P55211, P04637, P28482, P31749, Q9UJU2, P38936, P01133	81	58	8205	13.9719	0.000301	6.41e-06	2.73e-06
KEGG_PATHWAY	hsa04621	NOD-like receptor signaling pathway	12	14.2857	1.46e-06	Q07817, O00206, P42224, O15111, Q05655, Q04206, P28482, P13501, P05231, P13500, P01584, P01375	81	184	8205	6.60628	0.00034	7.08e-06	3.01e-06
KEGG_PATHWAY	hsa05202	Transcriptional misregulation in cancer	12	14.2857	2.33e-06	Q07817, P37231, P20248, P14780, P08571, Q04206, P04637, P17948, P05164, P04141, P05231, P38936	81	193	8205	6.29822	0.000543	1.11e-05	4.71e-06
KEGG_PATHWAY	hsa05219	Bladder cancer	7	8.33333	2.43e-06	P24385, P14780, P15692, P04637, P28482, P38936, P01133	81	41	8205	17.2945	0.000567	1.13e-05	4.82e-06
KEGG_PATHWAY	hsa05130	Pathogenic Escherichia coli infection	12	14.2857	2.85e-06	O00206, O15111, P55211, Q04206, P00734, P28482, P05231, P42574, P25116, P01100, P01584, P01375	81	197	8205	6.17033	0.000664	1.3e-05	5.53e-06
KEGG_PATHWAY	hsa04380	Osteoclast differentiation	10	11.9048	3.76e-06	P37231, P42224, O15111, Q04206, P28482, P31749, P01137, P01100, P01584, P01375	81	128	8205	7.91377	0.000876	1.68e-05	7.13e-06
KEGG_PATHWAY	hsa05415	Diabetic cardiomyopathy	12	14.2857	3.82e-06	P14672, P14780, P07339, P29474, Q05655, P01308, Q04206, P31749, P01019, P01137, P12821, P11166	81	203	8205	5.98796	0.000889	1.68e-05	7.13e-06
KEGG_PATHWAY	hsa04926	Relaxin signaling pathway	10	11.9048	4.01e-06	P14780, P05305, P29474, P15692, Q04206, P28482, P31749, P01137, P35228, P01100	81	129	8205	7.85243	0.000934	1.73e-05	7.35e-06
KEGG_PATHWAY	hsa04630	JAK-STAT signaling pathway	11	13.0952	4.26e-06	Q07817, P42224, P24385, P31749, P01589, P04141, P05231, P38936, P05112, P40763, P01133	81	166	8205	6.71241	0.000992	1.8e-05	7.67e-06
KEGG_PATHWAY	hsa04917	Prolactin signaling pathway	8	9.52381	4.7e-06	P42224, P24385, P01308, Q04206, P28482, P31749, P01100, P40763	81	70	8205	11.5767	0.00109383	1.95e-05	8.3e-06
KEGG_PATHWAY	hsa05223	Non-small cell lung cancer	8	9.52381	5.68e-06	P24385, P55211, P04637, P28482, P31749, P38936, P40763, P01133	81	72	8205	11.2551	0.00132317	2.32e-05	9.87e-06
KEGG_PATHWAY	hsa01524	Platinum drug resistance	8	9.52381	6.24e-06	Q07817, P55211, P04637, P28482, P31749, P38936, P42574, Q92887	81	73	8205	11.101	0.00145203	2.51e-05	1.06e-05
KEGG_PATHWAY	hsa05135	Yersinia infection	10	11.9048	6.59e-06	O00206, O15111, Q04206, P28482, P31749, P05231, P13500, P01100, P01584, P01375	81	137	8205	7.39389	0.00153328	2.6e-05	1.11e-05
KEGG_PATHWAY	hsa04064	NF-kappa B signaling pathway	9	10.7143	6.93e-06	Q07817, O00206, O15111, P08571, Q04206, P19320, P35354, P01584, P01375	81	104	8205	8.76603	0.00161288	2.69e-05	1.14e-05
KEGG_PATHWAY	hsa05226	Gastric cancer	10	11.9048	1.3e-05	P21802, P24385, P04637, P28482, P31749, Q9UJU2, P01137, P38936, Q15465, P01133	81	149	8205	6.79841	0.0030349	4.98e-05	2.12e-05
KEGG_PATHWAY	hsa05165	Human papillomavirus infection	14	16.6667	1.62e-05	P24385, O15111, P04637, P28482, P31749, P38936, P35354, P42224, P20248, P15692, Q04206, P42574, P01375, P01133	81	331	8205	4.28444	0.00376394	6.08e-05	2.58e-05
KEGG_PATHWAY	hsa04932	Non-alcoholic fatty liver disease	10	11.9048	1.79e-05	P37231, P01308, Q04206, P31749, P01137, P05231, P42574, P01100, P01584, P01375	81	155	8205	6.53524	0.00416837	6.63e-05	2.82e-05
KEGG_PATHWAY	hsa04370	VEGF signaling pathway	7	8.33333	2.12e-05	P35968, P29474, P15692, P55211, P28482, P31749, P35354	81	59	8205	12.0182	0.00493264	7.73e-05	3.28e-05
KEGG_PATHWAY	hsa05132	Salmonella infection	12	14.2857	2.65e-05	O00206, O15111, P08571, Q04206, P28482, P31749, Q9UJU2, P05231, P42574, P01100, P01584, P01375	81	249	8205	4.88175	0.00615561	9.36e-05	3.98e-05
KEGG_PATHWAY	hsa05216	Thyroid cancer	6	7.14286	2.65e-05	P37231, P24385, P04637, P28482, Q9UJU2, P38936	81	37	8205	16.4264	0.00615919	9.36e-05	3.98e-05
KEGG_PATHWAY	hsa05207	Chemical carcinogenesis - receptor activation	11	13.0952	3.64e-05	P24385, P15692, Q04206, P28482, P31749, P07550, P11473, P10275, P01100, P40763, P01133	81	212	8205	5.25594	0.00844866	0.000127	5.38e-05
KEGG_PATHWAY	hsa01522	Endocrine resistance	8	9.52381	4.36e-05	P24385, P14780, P04637, P28482, P31749, P38936, O95342, P01100	81	98	8205	8.26909	0.0100991	0.000149	6.34e-05
KEGG_PATHWAY	hsa05211	Renal cell carcinoma	7	8.33333	5.23e-05	P15692, P28482, P31749, P01137, P38936, Q16665, P11166	81	69	8205	10.2764	0.0121028	0.000174	7.39e-05
KEGG_PATHWAY	hsa04920	Adipocytokine signaling pathway	7	8.33333	5.23e-05	P14672, O15111, Q04206, P31749, P11166, P01375, P40763	81	69	8205	10.2764	0.0121028	0.000174	7.39e-05
KEGG_PATHWAY	hsa05208	Chemical carcinogenesis - reactive oxygen species	11	13.0952	5.6e-05	O15111, P15692, Q05655, Q04206, P28482, P31749, P04040, Q16665, P09601, P01100, P01133	81	223	8205	4.99668	0.0129615	0.000184	7.81e-05
KEGG_PATHWAY	hsa04660	T cell receptor signaling pathway	8	9.52381	6.38e-05	O15111, Q04206, P28482, P31749, P04141, P05112, P01100, P01375	81	104	8205	7.79202	0.0147637	0.000207	8.78e-05
KEGG_PATHWAY	hsa04930	Type II diabetes mellitus	6	7.14286	7.79e-05	P14672, Q05655, P01308, P28482, Q09428, P01375	81	46	8205	13.2126	0.0179781	0.000249	0.000106
KEGG_PATHWAY	hsa04014	Ras signaling pathway	11	13.0952	9.01e-05	Q07817, P21802, P35968, O15111, P15692, P01308, Q04206, P28482, P17948, P31749, P01133	81	236	8205	4.72144	0.0207789	0.000284	0.000121
KEGG_PATHWAY	hsa04218	Cellular senescence	9	10.7143	0.00013	P24385, P20248, Q04206, P04637, P28482, P31749, P01137, P05231, P38936	81	156	8205	5.84402	0.0297674	0.000403	0.000171
KEGG_PATHWAY	hsa04152	AMPK signaling pathway	8	9.52381	0.000166	P14672, P37231, P24385, P20248, P01308, P31749, P49327, Q13085	81	121	8205	6.69728	0.0379813	0.000503	0.000214
KEGG_PATHWAY	hsa04919	Thyroid hormone signaling pathway	8	9.52381	0.000166	P42224, P24385, P55211, P04637, P28482, P31749, Q16665, P11166	81	121	8205	6.69728	0.0379813	0.000503	0.000214
KEGG_PATHWAY	hsa05170	Human immunodeficiency virus 1 infection	10	11.9048	0.000205	Q07817, O00206, O15111, P55211, Q04206, P28482, P31749, P42574, P01100, P01375	81	212	8205	4.77813	0.0465815	0.000611	0.00026
KEGG_PATHWAY	hsa05225	Hepatocellular carcinoma	9	10.7143	0.000216	Q07817, P24385, P04637, P28482, P31749, Q9UJU2, P01137, P38936, P09601	81	168	8205	5.42659	0.0491799	0.000638	0.000271
KEGG_PATHWAY	hsa04658	Th1 and Th2 cell differentiation	7	8.33333	0.00026	P42224, O15111, Q04206, P28482, P01589, P05112, P01100	81	92	8205	7.70733	0.0588409	0.000758	0.000322
KEGG_PATHWAY	hsa04915	Estrogen signaling pathway	8	9.52381	0.000373	P14780, P07339, P29474, Q05655, P28482, P31749, P48544, P01100	81	138	8205	5.87225	0.0833612	0.00107439	0.000456
KEGG_PATHWAY	hsa04640	Hematopoietic cell lineage	7	8.33333	0.000387	P08571, P01589, P04141, P05231, P05112, P01584, P01375	81	99	8205	7.16236	0.0863337	0.00110088	0.000468
KEGG_PATHWAY	hsa05143	African trypanosomiasis	5	5.95238	0.000433	P16581, P19320, P05231, P01584, P01375	81	37	8205	13.6887	0.0960665	0.0012166	0.000517
KEGG_PATHWAY	hsa04020	Calcium signaling pathway	10	11.9048	0.000512	P21802, P35968, P25100, P29474, P15692, P17948, P07550, P35228, P25116, P01133	81	240	8205	4.22068	0.112492	0.00142032	0.000603
KEGG_PATHWAY	hsa04062	Chemokine signaling pathway	9	10.7143	0.000533	P42224, O15111, Q05655, Q04206, P28482, P31749, P13501, P13500, P40763	81	192	8205	4.74826	0.116857	0.00146159	0.000621
KEGG_PATHWAY	hsa05224	Breast cancer	8	9.52381	0.000547	P24385, P04637, P28482, P31749, Q9UJU2, P38936, P01100, P01133	81	147	8205	5.51272	0.119721	0.00148235	0.00063
KEGG_PATHWAY	hsa05230	Central carbon metabolism in cancer	6	7.14286	0.000573	P21802, P04637, P28482, P31749, Q16665, P11166	81	70	8205	8.68254	0.124979	0.00153413	0.000652
KEGG_PATHWAY	hsa05218	Melanoma	6	7.14286	0.000652	P24385, P04637, P28482, P31749, P38936, P01133	81	72	8205	8.44136	0.14103	0.00172695	0.000734
KEGG_PATHWAY	hsa04115	p53 signaling pathway	6	7.14286	0.000695	Q07817, P24385, P55211, P04637, P38936, P42574	81	73	8205	8.32572	0.149533	0.00181925	0.000773
KEGG_PATHWAY	hsa05214	Glioma	6	7.14286	0.000786	P24385, P04637, P28482, P31749, P38936, P01133	81	75	8205	8.1037	0.1675	0.00203611	0.000865
KEGG_PATHWAY	hsa05203	Viral carcinogenesis	9	10.7143	0.000795	P24385, P20248, Q04206, P04637, P28482, P38936, P42574, P01024, P40763	81	204	8205	4.46895	0.169212	0.00203635	0.000865
KEGG_PATHWAY	hsa02010	ABC transporters	5	5.95238	0.000922	O95477, Q9UNQ0, Q09428, O95342, Q92887	81	45	8205	11.2551	0.193329	0.00233413	0.000992
KEGG_PATHWAY	hsa04015	Rap1 signaling pathway	9	10.7143	0.000961	P21802, P35968, P15692, P01308, P28482, P17948, P31749, P25116, P01133	81	210	8205	4.34127	0.200649	0.00240697	0.0010227
KEGG_PATHWAY	hsa04071	Sphingolipid signaling pathway	7	8.33333	0.00102841	P07339, P29474, Q04206, P04637, P28482, P31749, P01375	81	119	8205	5.95861	0.213169	0.00254913	0.00108311
KEGG_PATHWAY	hsa05010	Alzheimer disease	12	14.2857	0.00116563	O15111, P55211, P01308, Q04206, P28482, P31749, P05231, P35354, P42574, P35228, P01584, P01375	81	384	8205	3.16551	0.237956	0.00285887	0.00121471
KEGG_PATHWAY	hsa05168	Herpes simplex virus 1 infection	14	16.6667	0.00124081	O15111, P55211, P04637, P31749, P13501, P13500, Q07817, P42224, Q04206, P05231, P42574, P01024, P01584, P01375	81	512	8205	2.76982	0.251204	0.00301156	0.00127959
KEGG_PATHWAY	hsa04024	cAMP signaling pathway	9	10.7143	0.00133519	Q9UBU3, P05305, Q04206, P28482, P10071, P31749, P07550, P25116, P01100	81	221	8205	4.12519	0.267512	0.00320722	0.00136272
KEGG_PATHWAY	hsa04211	Longevity regulating pathway	6	7.14286	0.00170115	P37231, P01308, Q04206, P04637, P31749, P04040	81	89	8205	6.82896	0.327468	0.00404457	0.00171851
KEGG_PATHWAY	hsa05410	Hypertrophic cardiomyopathy	6	7.14286	0.00178764	P05305, P01019, P01137, P05231, P12821, P01375	81	90	8205	6.75309	0.340909	0.00420728	0.00178764
KEGG_PATHWAY	hsa05022	Pathways of neurodegeneration - multiple diseases	13	15.4762	0.00206291	P55211, P28482, P35354, P35228, Q07817, Q9BXM7, P07196, Q04206, P04040, P05231, P42574, P01584, P01375	81	476	8205	2.7665	0.381931	0.00480659	0.00206291
KEGG_PATHWAY	hsa04140	Autophagy - animal	7	8.33333	0.00245181	Q07817, P07339, Q05655, P01308, P28482, P31749, Q16665	81	141	8205	5.02889	0.43559	0.00565616	0.00245181
KEGG_PATHWAY	hsa05206	MicroRNAs in cancer	10	11.9048	0.00306154	P24385, P14780, P15692, P04637, P28482, P38936, P35354, P42574, P09601, P40763	81	310	8205	3.26762	0.510531	0.00699352	0.00306154
KEGG_PATHWAY	hsa04072	Phospholipase D signaling pathway	7	8.33333	0.00312344	P01308, P00734, P28482, P31749, P01019, P25116, P01133	81	148	8205	4.79104	0.517561	0.00706564	0.00312344
KEGG_PATHWAY	hsa04623	Cytosolic DNA-sensing pathway	5	5.95238	0.00322752	O15111, Q04206, P13501, P05231, P01584	81	63	8205	8.03939	0.529156	0.00716201	0.00322752
KEGG_PATHWAY	hsa05217	Basal cell carcinoma	5	5.95238	0.00322752	P04637, P10071, Q9UJU2, P38936, Q15465	81	63	8205	8.03939	0.529156	0.00716201	0.00322752
KEGG_PATHWAY	hsa04921	Oxytocin signaling pathway	7	8.33333	0.00380139	P24385, P29474, P28482, P38936, P48544, P35354, P01100	81	154	8205	4.60438	0.58828	0.00835588	0.00380139
KEGG_PATHWAY	hsa04664	Fc epsilon RI signaling pathway	5	5.95238	0.00425368	P28482, P31749, P04141, P05112, P01375	81	68	8205	7.44826	0.629618	0.00926268	0.00425368
KEGG_PATHWAY	hsa04137	Mitophagy - animal	5	5.95238	0.00521832	Q07817, Q9BXM7, Q04206, P04637, Q16665	81	72	8205	7.03447	0.70449	0.011258	0.00521832
KEGG_PATHWAY	hsa04935	Growth hormone synthesis, secretion and action	6	7.14286	0.00618145	Q9UBU3, P42224, P28482, P31749, P01100, P40763	81	120	8205	5.06481	0.764195	0.0132136	0.00618145
KEGG_PATHWAY	hsa04060	Cytokine-cytokine receptor interaction	9	10.7143	0.00779714	P13501, P01589, P04141, P01137, P05231, P13500, P05112, P01584, P01375	81	295	8205	3.0904	0.838597	0.0165158	0.00779714
KEGG_PATHWAY	hsa04662	B cell receptor signaling pathway	5	5.95238	0.00824595	O15111, Q04206, P28482, P31749, P01100	81	82	8205	6.1766	0.854746	0.0173091	0.00824595
KEGG_PATHWAY	hsa04080	Neuroactive ligand-receptor interaction	10	11.9048	0.00910829	Q9UBU3, P25100, P05305, P00734, P01019, P07550, P01258, P32245, P25116, P01024	81	367	8205	2.76012	0.881395	0.0189485	0.00910829
KEGG_PATHWAY	hsa04270	Vascular smooth muscle contraction	6	7.14286	0.00974708	P25100, P05305, Q05655, P28482, P01019, P01258	81	134	8205	4.53566	0.897942	0.020098	0.00974708
KEGG_PATHWAY	hsa04910	Insulin signaling pathway	6	7.14286	0.0106635	P14672, P01308, P28482, P31749, P49327, Q13085	81	137	8205	4.43633	0.917746	0.0217947	0.0106635
KEGG_PATHWAY	hsa04510	Focal adhesion	7	8.33333	0.0134242	P24385, P35968, P15692, P28482, P17948, P31749, P01133	81	201	8205	3.52773	0.957106	0.0271985	0.0134242
KEGG_PATHWAY	hsa05231	Choline metabolism in cancer	5	5.95238	0.0151553	P28482, P31749, Q16665, P01100, P01133	81	98	8205	5.16818	0.971511	0.0304413	0.0151553
KEGG_PATHWAY	hsa04061	Viral protein interaction with cytokine and cytokine receptor	5	5.95238	0.016214	P13501, P01589, P05231, P13500, P01375	81	100	8205	5.06481	0.977826	0.0322894	0.016214
KEGG_PATHWAY	hsa05020	Prion disease	8	9.52381	0.0167873	P55211, Q05655, P28482, P13501, P05231, P42574, P01584, P01375	81	273	8205	2.96839	0.980642	0.0331479	0.0167873
KEGG_PATHWAY	hsa04923	Regulation of lipolysis in adipocytes	4	4.7619	0.0187539	P01308, P31749, P07550, P35354	81	58	8205	6.98595	0.987859	0.0367199	0.0187539
KEGG_PATHWAY	hsa04022	cGMP-PKG signaling pathway	6	7.14286	0.023238	P25100, P29474, P01308, P28482, P31749, P07550	81	167	8205	3.63939	0.995824	0.0451205	0.023238
KEGG_PATHWAY	hsa04810	Regulation of actin cytoskeleton	7	8.33333	0.0239407	P21802, P01308, P00734, P28482, P31749, P25116, P01133	81	229	8205	3.09639	0.996469	0.0461007	0.0239407
KEGG_PATHWAY	hsa05014	Amyotrophic lateral sclerosis	9	10.7143	0.0249334	Q07817, Q9BXM7, P55211, P04637, P07196, P04040, P42574, P35228, P01375	81	364	8205	2.50458	0.997214	0.0476187	0.0249334
KEGG_PATHWAY	hsa04726	Serotonergic synapse	5	5.95238	0.0256391	P31645, P28482, P48544, P35354, P42574	81	115	8205	4.40419	0.997646	0.0485684	0.0256391
KEGG_PATHWAY	hsa04722	Neurotrophin signaling pathway	5	5.95238	0.0286096	Q05655, Q04206, P04637, P28482, P31749	81	119	8205	4.25615	0.998845	0.0537583	0.0286096
KEGG_PATHWAY	hsa04924	Renin secretion	4	4.7619	0.0295189	P05305, P01019, P07550, P12821	81	69	8205	5.87225	0.999071	0.0550232	0.0295189
KEGG_PATHWAY	hsa05120	Epithelial cell signaling in Helicobacter pylori infection	4	4.7619	0.0306293	O15111, Q04206, P13501, P42574	81	70	8205	5.78836	0.999289	0.0566399	0.0306293
KEGG_PATHWAY	hsa04611	Platelet activation	5	5.95238	0.0326005	P29474, P00734, P28482, P31749, P25116	81	124	8205	4.08453	0.999557	0.0598103	0.0326005
KEGG_PATHWAY	hsa04110	Cell cycle	5	5.95238	0.0351445	P24385, P20248, P04637, P01137, P38936	81	127	8205	3.98804	0.99976	0.063974	0.0351445
KEGG_PATHWAY	hsa04613	Neutrophil extracellular trap formation	6	7.14286	0.0376045	O00206, Q04206, P28482, P31749, P05164, P01024	81	190	8205	3.19883	0.999868	0.0679213	0.0376045
KEGG_PATHWAY	hsa00640	Propanoate metabolism	3	3.57143	0.0385573	Q13085, Q9NUB1, Q9P2R7	81	32	8205	9.49653	0.999895	0.0685789	0.0385573
KEGG_PATHWAY	hsa04215	Apoptosis - multiple species	3	3.57143	0.0385573	Q07817, P55211, P42574	81	32	8205	9.49653	0.999895	0.0685789	0.0385573
KEGG_PATHWAY	hsa04371	Apelin signaling pathway	5	5.95238	0.0464504	P24385, P29474, P28482, P31749, P35228	81	139	8205	3.64375	0.999985	0.0819921	0.0464504
KEGG_PATHWAY	hsa04012	ErbB signaling pathway	4	4.7619	0.0498691	P28482, P31749, P38936, P01133	81	85	8205	4.76688	0.999993	0.0873647	0.0498691
