# Supplementary material for: Mechanisms of Huhuang decoction in treating diabetic wounds: a network pharmacological and experimental study
Source: Int J Med Sci. 2025 Mar 10;22(8):1811–24. doi: 10.7150/ijms.108187 (PMC11983308; doi:10.7150/ijms.108187)
Supplement: Supplementary file 1 — Supplementary tables. [file ijmsv22p1811s1.zip › supplementary files/Supplementary Table S7.xlsx]

## Sheet: 70 targets
Gene name	Betweenness(BC)	Closeness(CC)	Degree(DC)	Eigenvector(EC)	LAC	Network(NC)
ABCA1	0	0.128015	1	0.0328861	0	0
STAT3	703.874	0.144958	25	0.359898	5.52	16.7876
ABCC2	0	0.0144928	1	1.74e-07	0	0
ABCG2	0	0.0144928	1	6.78e-08	0	0
ACACA	2	0.0147059	2	1.21e-09	0	0
FASN	0	0.0147027	1	4e-09	0	0
ACSS1	0	0.0147027	1	5.49e-10	0	0
ACE	0	0.118557	1	0.00355179	0	0
AGT	265.159	0.132948	6	0.038614	1.66667	2.6
ADRB2	0	0.124549	3	0.0156976	2	3
F2	441.939	0.135294	7	0.0399835	1.42857	2.43333
EDN1	246.335	0.137177	9	0.0926454	2	3.51071
MAPK1	756.452	0.14375	18	0.265404	4.66667	10.0722
CTSD	0	0.118557	1	0.00355179	0	0
AKT1	508.236	0.142268	16	0.180178	3	7.66676
CAT	0	0.127542	2	0.0291673	1	2
TP53	503.497	0.141975	15	0.189092	3.2	6.23388
NOS3	63.4504	0.131429	5	0.0574108	1.2	1.75
BCL2L1	136.937	0.136634	7	0.1067	2.85714	3.83333
CASP3	18.9413	0.134503	7	0.0996601	3.42857	4.5
NOS2	51.9923	0.136095	7	0.136722	3.14286	4.5
CASP9	0.674603	0.131429	4	0.0599543	2.5	3.33333
STAT1	158.741	0.141104	14	0.242197	4.85714	7.95678
CHUK	33.2592	0.133205	4	0.0747601	1.5	2
AR	2.72857	0.133205	3	0.0620745	1.33333	2
IL2RA	0.674603	0.134503	4	0.0960584	2.5	3.33333
INS	340.511	0.131931	5	0.0269147	0	0
CDKN1A	55.0865	0.135827	9	0.14344	3.77778	5.3869
HIF1A	123.802	0.139959	11	0.188921	4.36364	5.61786
ALB	522.734	0.127306	5	0.00793422	0	0
APOB	248	0.114809	2	0.000736	0	0
C3	0	0.11405	1	0.00073	0	0
DPP4	123.389	0.129456	2	0.018036	0	0
PON1	126	0.10423	2	6.79e-05	0	0
CCND1	142.539	0.135827	8	0.136721	3	3.78571
PINK1	0	0.121479	1	0.0098378	0	0
PRKCD	278.163	0.138	8	0.139276	2.5	2.90476
CCL2	3.02208	0.131179	8	0.155068	5.5	6.52381
RELA	365.426	0.142268	18	0.294346	5.77778	11.6289
CCL5	1.73254	0.132438	7	0.154464	5.42857	6.33333
FOS	221.799	0.139959	14	0.241444	4.85714	7.55201
IL4	20.8767	0.129699	7	0.124649	4	4.66667
CSF2	44.3653	0.136905	9	0.182821	5.33333	6.46429
TNF	331.778	0.135827	15	0.241999	5.6	9.88147
IL1B	24.3834	0.133721	10	0.180867	5.8	8.04048
IL6	205.201	0.139959	16	0.272224	6.25	11.4731
CCNA2	0	0.126838	2	0.0305072	1	2
LEF1	0	0.120841	1	0.012574	0	0
CD14	0	0.116358	1	0.00898442	0	0
TLR4	128.329	0.130189	6	0.0982921	2.66667	3.46667
EGF	176.804	0.136905	6	0.0891978	1	1.2
MMP9	11.3908	0.134503	5	0.0891151	2.4	3
VEGFA	219.02	0.13556	8	0.0994701	2.25	4.67857
F3	2	0.125455	2	0.0119218	0	0
F2R	0	0.120419	1	0.0036811	0	0
FGFR2	0	0.133981	4	0.101567	3	4
FLT1	0	0.120841	2	0.0105872	1	2
KDR	5.04184	0.123435	3	0.015377	1.33333	2.5
HMOX1	0.941777	0.125	2	0.0335093	0	0
TGFB1	18.6552	0.136095	7	0.148941	4	4.9
PPARG	93.384	0.133981	6	0.10336	2	2.4
GHRL	0	0.117747	1	0.00245031	0	0
GLI3	0	0.110577	1	0.00117605	0	0
SHH	126	0.122995	2	0.0129504	0	0
PTGS2	8.69459	0.133205	4	0.0916737	1.5	2
SLC2A4	14.0406	0.125227	2	0.0119176	0	0
MPO	0	0.0951724	1	6.12e-06	0	0
SELE	0	0.109177	1	0.00203796	0	0
VCAM1	126	0.121265	2	0.0223751	0	0
SLC2A1	0	0.125683	1	0.0173057	0	0

## Sheet: 21 core targets
Gene name	Betweenness(BC)	Closeness(CC)	Degree(DC)	Eigenvector(EC)	LAC	Network(NC)
STAT3	65.089	0.833333	16	0.371051	5.625	12.8792
RELA	27.7396	0.714286	12	0.295818	4.83333	8.21919
MAPK1	36.1736	0.714286	12	0.295972	4.66667	7.56162
TP53	25.3975	0.689655	11	0.255321	4.18182	6.87817
STAT1	18.4533	0.689655	11	0.285429	4.72727	6.92143
HIF1A	19.9381	0.666667	10	0.250758	4.4	6.68254
FOS	9.84574	0.645161	9	0.248866	4.66667	5.89167
IL6	10.5854	0.645161	9	0.236481	4.88889	6.58333
AKT1	15.4745	0.645161	9	0.2132	3.77778	5.39048
TNF	10.8278	0.606061	9	0.225374	4.66667	6.69167
CDKN1A	7.37135	0.625	8	0.207461	4	5.02857
PRKCD	2.82135	0.588235	6	0.182099	3.33333	4
CCND1	1.45556	0.588235	6	0.180067	3.66667	4.4
NOS2	2.83672	0.588235	6	0.176563	3.33333	4
CASP3	2.68571	0.540541	6	0.143378	3	3.75
CSF2	2.00368	0.588235	6	0.17188	4	4.95
IL1B	0.4	0.540541	5	0.143448	3.6	4.5
BCL2L1	1.37987	0.571429	5	0.141513	2.8	3.5
PPARG	1.10526	0.526316	4	0.113208	2	2.66667
EDN1	1.78571	0.512821	4	0.0956577	1.5	2
VEGFA	2.63016	0.526316	4	0.105365	1.5	2
